# Supplementary material for: Effects of assisted reproductive technology on gene expression in heart and spleen tissues of adult offspring mouse
Source: Front Endocrinol (Lausanne). 2023 Mar 30;14:1035161. doi: 10.3389/fendo.2023.1035161 (PMC10098333; doi:10.3389/fendo.2023.1035161)
Supplement: Supplementary file 1 [file Table_1.xlsx]

## Sheet: G-IVF PLUS
Components
sodium chloride
potassium chloride
sodium dihydrogen phosphate
magnesium sulfate
glucose
fructose
sodium lactate
sodium pyruvate
alanylglutamine
alanine
aspartic acid
asparagine
glutamic acid
proline
glycine
serine
taurine
ethylenediamine tetraacetic acid
gentamicin
sodium bicarbonate
calcium chloride
human serum albumin

## Sheet: KSOM
Components	Units (mg/L)
Glycine	3.75
L-Alanine	4.45
L-Tryptophan	5.11
L-Serine	5.26
L-Proline	5.76
L-Aspartic Acid	6.66
L-Methionine	7.46
L-Asparagine, Monohydrate	7.5
L-Cystine	12.02
L-Phenylalanine	16.52
L-Tyrosine	18.12
L-Histidine, Anhydrous	20.96
L-Valine	23.42
L-Isoleucine	26.23
L-Leucine	26.24
L-Arginine, Hydrochloride	63.2
L-Glutamine	146.15
L-Lysine, Hydrochloride	36.52
Inorganic Salts
EDTA, DisodiumSalt, Dihydrate	3.72
Sodium Bicarbonate	2100.25
Sodium Chloride	5551.79
Potassium Phosphate, Monobasic, Anhydrous	47.99
Magnesium Sulfate, Heptahydrate	49.3
Potassium Chloride	186.38
Calcium Chloride, Dihydrate	250
Other Components
Bovine Serum Albumin, FractionV	1000
Sodium L-Lactatesolution (60%) *Measured in mL	1.416
D-Glucose, Anhydrous	36.03
Pyruvic Acid, SodiumSalt	22
