# Supplementary material for: Effects of assisted reproductive technology on gene expression in heart and spleen tissues of adult offspring mouse
Source: Front Endocrinol (Lausanne). 2023 Mar 30;14:1035161. doi: 10.3389/fendo.2023.1035161 (PMC10098333; doi:10.3389/fendo.2023.1035161)
Supplement: Supplementary file 6 [file Table_6.xlsx]

## Sheet: Heart_DEGs
id	HC1_fpkm	HC2_fpkm	HC3_fpkm	HT1_fpkm	HT2_fpkm	HT3_fpkm	HC_mean	HT_mean	log2(fc)	PValue	FDR	Symbol	Description
ENSMUSG00000039103	52.83	56.23	59.16	220.06	295.78	264.19	56.0733	260.01	2.21318	5.78664e-181	8.88191e-177	Nexn	nexilin [Source:MGI Symbol;Acc:MGI:1916060]
ENSMUSG00000021390	15.81	17.72	17.81	85.39	116.02	116.94	17.1133	106.117	2.63246	2.275e-150	1.74595e-146	Ogn	osteoglycin [Source:MGI Symbol;Acc:MGI:109278]
ENSMUSG00000068882	9.55	10.13	7.88	43.05	52.29	49.54	9.18667	48.2933	2.39421	4.31637e-108	2.2084e-104	Ssb	Sjogren syndrome antigen B [Source:MGI Symbol;Acc:MGI:98423]
ENSMUSG00000021388	5.27	4.19	5.03	28.5	42.37	34.12	4.83	34.9967	2.85712	1.92797e-102	7.39812e-99	Aspn	asporin [Source:MGI Symbol;Acc:MGI:1913945]
ENSMUSG00000019787	37.76	37.14	40.5	147.47	157.8	169.39	38.4667	158.22	2.04025	1.36076e-93	4.17725e-90	Trdn	triadin [Source:MGI Symbol;Acc:MGI:1924007]
ENSMUSG00000031176	9.35	9.26	8.79	33.51	42.6	40.46	9.13333	38.8567	2.08895	1.43863e-91	3.68025e-88	Dynlt3	dynein light chain Tctex-type 3 [Source:MGI Symbol;Acc:MGI:1914367]
ENSMUSG00000051285	6.1	6.46	6.74	19.19	27.18	25.58	6.43333	23.9833	1.89839	4.81049e-86	1.0548e-82	Pcmtd1	protein-L-isoaspartate (D-aspartate) O-methyltransferase domain containing 1 [Source:MGI Symbol;Acc:MGI:2441773]
ENSMUSG00000037236	10.83	13.38	12.52	39.72	53.81	52.1	12.2433	48.5433	1.98728	7.22006e-83	1.38526e-79	Matr3	matrin 3 [Source:MGI Symbol;Acc:MGI:1298379]
ENSMUSG00000027620	19.72	22.02	20.62	56.38	71.88	72.13	20.7867	66.7967	1.68412	4.57224e-82	7.79771e-79	Rbm39	RNA binding motif protein 39 [Source:MGI Symbol;Acc:MGI:2157953]
ENSMUSG00000031246	7.8	8.91	7.33	34.14	41.74	35.97	8.01333	37.2833	2.21806	8.44283e-81	1.29589e-77	Sh3bgrl	SH3-binding domain glutamic acid-rich protein like [Source:MGI Symbol;Acc:MGI:1930849]
ENSMUSG00000030016	2.26	2.2	2.24	8.94	11.1	9.44	2.23333	9.82667	2.1375	7.6018e-79	1.06073e-75	Zfp638	zinc finger protein 638 [Source:MGI Symbol;Acc:MGI:1203484]
ENSMUSG00000027706	5.23	5.84	5.16	20.6	23.75	22.82	5.41	22.39	2.04915	1.57167e-78	2.01029e-75	Sec62	SEC62 homolog (S. cerevisiae) [Source:MGI Symbol;Acc:MGI:1916526]
ENSMUSG00000001833	21.52	24.7	21.4	68.45	86.81	77.45	22.54	77.57	1.78301	1.04445e-76	1.23317e-73	Septin7	septin 7 [Source:MGI Symbol;Acc:MGI:1335094]
ENSMUSG00000029422	7.1	7.9	7.11	28.7	32.97	33.03	7.37	31.5667	2.09867	1.44216e-71	1.58112e-68	Rsrc2	arginine/serine-rich coiled-coil 2 [Source:MGI Symbol;Acc:MGI:1913489]
ENSMUSG00000037608	4.89	5.91	5.85	14.37	23.08	20.1	5.55	19.1833	1.78929	2.16883e-69	2.21929e-66	Bclaf1	BCL2-associated transcription factor 1 [Source:MGI Symbol;Acc:MGI:1917580]
ENSMUSG00000004535	12.29	13.01	11.92	32.07	40.36	38.75	12.4067	37.06	1.57875	1.27194e-66	1.22019e-63	Tax1bp1	Tax1 (human T cell leukemia virus type I) binding protein 1 [Source:MGI Symbol;Acc:MGI:1289308]
ENSMUSG00000003617	9.43	12.5	8.92	46.41	58.77	51.28	10.2833	52.1533	2.34245	2.59775e-65	2.34546e-62	Cp	ceruloplasmin [Source:MGI Symbol;Acc:MGI:88476]
ENSMUSG00000025862	3.2	3.89	3.48	10.93	13.53	13.17	3.52333	12.5433	1.83191	1.0197e-64	8.69518e-62	Stag2	stromal antigen 2 [Source:MGI Symbol;Acc:MGI:1098583]
ENSMUSG00000026775	5.66	6.3	5.93	15.49	19.33	18.38	5.96333	17.7333	1.57227	3.20993e-63	2.59312e-60	Yme1l1	YME1-like 1 (S. cerevisiae) [Source:MGI Symbol;Acc:MGI:1351651]
ENSMUSG00000021843	11.34	15.61	12.58	41.62	60.07	54.43	13.1767	52.04	1.98164	7.53557e-63	5.78317e-60	Ktn1	kinectin 1 [Source:MGI Symbol;Acc:MGI:109153]
ENSMUSG00000021413	2.73	3.61	2.99	9.15	15.02	12.81	3.11	12.3267	1.9868	1.58664e-61	1.15968e-58	Prpf4b	pre-mRNA processing factor 4B [Source:MGI Symbol;Acc:MGI:109584]
ENSMUSG00000027206	13.32	12.82	14.2	42.88	44.85	48.55	13.4467	45.4267	1.75629	2.85834e-61	1.99421e-58	Cops2	COP9 signalosome subunit 2 [Source:MGI Symbol;Acc:MGI:1330276]
ENSMUSG00000006010	1.63	2.03	2.14	7.78	10.35	10.56	1.93333	9.56333	2.30642	1.98711e-58	1.32609e-55	Odr4	odr4 GPCR localization factor homolog [Source:MGI Symbol;Acc:MGI:2385108]
ENSMUSG00000020608	1.91	2.47	2.87	9.85	10.78	9.88	2.41667	10.17	2.07323	3.54622e-58	2.26796e-55	Smc6	structural maintenance of chromosomes 6 [Source:MGI Symbol;Acc:MGI:1914491]
ENSMUSG00000026034	6.56	8.23	7.38	34.05	46.86	60.79	7.39	47.2333	2.67616	1.73963e-57	1.06806e-54	Clk1	CDC-like kinase 1 [Source:MGI Symbol;Acc:MGI:107403]
ENSMUSG00000035133	5.34	6.29	5.56	17.55	22.69	18.93	5.73	19.7233	1.7833	3.32739e-56	1.96431e-53	Arhgap5	Rho GTPase activating protein 5 [Source:MGI Symbol;Acc:MGI:1332637]
ENSMUSG00000089756	2.76	4.56	2.58	22.69	34.84	26.1	3.3	27.8767	3.07852	2.66824e-55	1.51685e-52	Zfp966	zinc finger protein 966 [Source:MGI Symbol;Acc:MGI:3709288]
ENSMUSG00000053347	2.26	2.47	2.91	9.79	12.79	10.82	2.54667	11.1333	2.1282	2.96857e-55	1.62731e-52	Zfp943	zinc finger prtoein 943 [Source:MGI Symbol;Acc:MGI:1921920]
ENSMUSG00000035597	0.94	1.69	1.73	7.59	10.18	7.37	1.45333	8.38	2.52758	8.85762e-55	4.68812e-52	Prpf39	pre-mRNA processing factor 39 [Source:MGI Symbol;Acc:MGI:104602]
ENSMUSG00000072501	3.9	4.54	4.49	11.02	14.41	11.25	4.31	12.2267	1.50427	6.76504e-54	3.46122e-51	Phf20l1	PHD finger protein 20-like 1 [Source:MGI Symbol;Acc:MGI:2444412]
ENSMUSG00000025907	3.25	5.73	5.36	13.15	16.29	13.2	4.78	14.2133	1.57216	5.89644e-53	2.9195e-50	Rb1cc1	RB1-inducible coiled-coil 1 [Source:MGI Symbol;Acc:MGI:1341850]
ENSMUSG00000046311	1.73	2.12	2.07	7.02	10.19	9.05	1.97333	8.75333	2.1492	1.2338e-52	5.73867e-50	Zfp62	zinc finger protein 62 [Source:MGI Symbol;Acc:MGI:99662]
ENSMUSG00000027022	14.88	20.41	15.49	83.82	91.09	85.16	16.9267	86.69	2.35657	1.20491e-52	5.73867e-50	Xirp2	xin actin-binding repeat containing 2 [Source:MGI Symbol;Acc:MGI:2685198]
ENSMUSG00000057113	46.19	47	39.3	111.58	139.96	139.51	44.1633	130.35	1.56147	1.38501e-52	6.25251e-50	Npm1	nucleophosmin 1 [Source:MGI Symbol;Acc:MGI:106184]
ENSMUSG00000020074	3.48	5.04	3.91	13.5	16.7	13.22	4.14333	14.4733	1.80453	2.54862e-52	1.11768e-49	Ccar1	cell division cycle and apoptosis regulator 1 [Source:MGI Symbol;Acc:MGI:1914750]
ENSMUSG00000042133	1.44	1.76	1.57	6.25	7.21	6.19	1.59	6.55	2.04247	2.72798e-52	1.1631e-49	Ppig	peptidyl-prolyl isomerase G (cyclophilin G) [Source:MGI Symbol;Acc:MGI:2445173]
ENSMUSG00000000058	14.03	18.19	15.33	48.98	56.28	54.99	15.85	53.4167	1.75281	4.44939e-51	1.84578e-48	Cav2	caveolin 2 [Source:MGI Symbol;Acc:MGI:107571]
ENSMUSG00000020024	1.75	2.17	2.14	7.37	8.85	8.17	2.02	8.13	2.0089	3.54822e-50	1.4332e-47	Cep83	centrosomal protein 83 [Source:MGI Symbol;Acc:MGI:1924298]
ENSMUSG00000024290	3.52	4.43	4.76	12.16	15.75	12.43	4.23667	13.4467	1.66625	9.91717e-50	3.90304e-47	Rock1	Rho-associated coiled-coil containing protein kinase 1 [Source:MGI Symbol;Acc:MGI:107927]
ENSMUSG00000066000	0.68	1.59	1	9.68	17.76	17.13	1.09	14.8567	3.76871	1.40853e-49	5.40489e-47	Zfp979	zinc finger protein 979 [Source:MGI Symbol;Acc:MGI:2148252]
ENSMUSG00000020863	4.49	5.95	5.65	20.19	33.95	28.43	5.36333	27.5233	2.35945	3.71729e-49	1.39163e-46	Luc7l3	LUC7-like 3 (S. cerevisiae) [Source:MGI Symbol;Acc:MGI:1914934]
ENSMUSG00000030759	2.32	2.9	2.84	7.76	10.63	8.5	2.68667	8.96333	1.73822	2.13257e-48	7.79353e-46	Far1	fatty acyl CoA reductase 1 [Source:MGI Symbol;Acc:MGI:1914670]
ENSMUSG00000021377	4.27	6.53	7.01	16.59	21.97	20.62	5.93667	19.7267	1.73242	4.56555e-47	1.62969e-44	Dek	DEK oncogene (DNA binding) [Source:MGI Symbol;Acc:MGI:1926209]
ENSMUSG00000021832	21.77	22.37	20.37	50.15	62.08	57.5	21.5033	56.5767	1.39565	1.01354e-46	3.3819e-44	Psmc6	proteasome (prosome, macropain) 26S subunit, ATPase, 6 [Source:MGI Symbol;Acc:MGI:1914339]
ENSMUSG00000025531	1.14	1.25	1.35	4.28	6.95	5.63	1.24667	5.62	2.17249	9.98645e-47	3.3819e-44	Chm	choroidermia (RAB escort protein 1) [Source:MGI Symbol;Acc:MGI:892979]
ENSMUSG00000061665	2	2.34	2.47	6.06	7.92	7.13	2.27	7.03667	1.6322	1.00756e-45	3.22188e-43	Cd2ap	CD2-associated protein [Source:MGI Symbol;Acc:MGI:1330281]
ENSMUSG00000026083	3.75	4.7	4.29	13.33	14.11	13	4.24667	13.48	1.66642	2.94828e-45	9.23534e-43	Eif5b	eukaryotic translation initiation factor 5B [Source:MGI Symbol;Acc:MGI:2441772]
ENSMUSG00000036499	1.57	2.04	1.8	5.26	7.33	6.36	1.80333	6.31667	1.8085	3.80596e-45	1.16835e-42	Eea1	early endosome antigen 1 [Source:MGI Symbol;Acc:MGI:2442192]
ENSMUSG00000026365	35.44	30.22	36.86	86.94	114.98	134.21	34.1733	112.043	1.71311	5.9403e-44	1.7878e-41	Cfh	complement component factor h [Source:MGI Symbol;Acc:MGI:88385]
ENSMUSG00000022674	8.03	6.41	5.78	22.32	23.88	29.58	6.74	25.26	1.90603	1.82981e-43	5.40111e-41	Ube2v2	ubiquitin-conjugating enzyme E2 variant 2 [Source:MGI Symbol;Acc:MGI:1917870]
ENSMUSG00000003226	3.03	3.75	3.53	9.13	10.61	9.15	3.43667	9.63	1.48653	1.96823e-43	5.70007e-41	Ranbp2	RAN binding protein 2 [Source:MGI Symbol;Acc:MGI:894323]
ENSMUSG00000042717	5.36	6.59	6.43	13.9	22.51	21.05	6.12667	19.1533	1.64442	8.39551e-43	2.36627e-40	Ppp1r3a	protein phosphatase 1, regulatory subunit 3A [Source:MGI Symbol;Acc:MGI:2153588]
ENSMUSG00000037475	1.7	1.85	1.74	6.24	10.88	7.61	1.76333	8.24333	2.22492	8.47904e-43	2.36627e-40	Thoc2	THO complex 2 [Source:MGI Symbol;Acc:MGI:2442413]
ENSMUSG00000020463	1.92	3.24	2.59	7.02	9.26	7.95	2.58333	8.07667	1.64453	1.81291e-42	4.969e-40	Ppp4r3b	protein phosphatase 4 regulatory subunit 3B [Source:MGI Symbol;Acc:MGI:2144474]
ENSMUSG00000020650	8.45	9.73	8.4	21.53	26.45	25.17	8.86	24.3833	1.46052	9.54026e-42	2.56901e-39	Bcap29	B cell receptor associated protein 29 [Source:MGI Symbol;Acc:MGI:101917]
ENSMUSG00000010608	4.5	7.22	4.91	15.25	19.23	18.49	5.54333	17.6567	1.67139	1.195e-41	3.16242e-39	Rbm25	RNA binding motif protein 25 [Source:MGI Symbol;Acc:MGI:1914289]
ENSMUSG00000074656	17.1	16.58	14.55	49.33	49.93	50.46	16.0767	49.9067	1.63426	1.56232e-41	4.06441e-39	Eif2s2	eukaryotic translation initiation factor 2, subunit 2 (beta) [Source:MGI Symbol;Acc:MGI:1914454]
ENSMUSG00000022361	2.62	3.05	3.27	7.47	10.09	8.16	2.98	8.57333	1.52454	1.68449e-41	4.3092e-39	Zhx1	zinc fingers and homeoboxes 1 [Source:MGI Symbol;Acc:MGI:109271]
ENSMUSG00000063334	2.75	2.18	2.47	6.12	6.73	6.74	2.46667	6.53	1.40452	3.67698e-41	8.95841e-39	Krr1	KRR1, small subunit (SSU) processome component, homolog (yeast) [Source:MGI Symbol;Acc:MGI:1289274]
ENSMUSG00000063273	3.02	3.37	3.56	8.41	10.37	8.32	3.31667	9.03333	1.44552	1.90344e-40	4.56497e-38	Naa15	N(alpha)-acetyltransferase 15, NatA auxiliary subunit [Source:MGI Symbol;Acc:MGI:1922088]
ENSMUSG00000028125	5.33	7.05	6.1	0.14	0.41	0.41	6.16	0.32	-4.26679	7.87407e-40	1.8531e-37	Abca4	ATP-binding cassette, sub-family A (ABC1), member 4 [Source:MGI Symbol;Acc:MGI:109424]
ENSMUSG00000032212	2.4	3.2	2.78	7.72	10.59	9.39	2.79333	9.23333	1.72486	7.96825e-40	1.8531e-37	Sltm	SAFB-like, transcription modulator [Source:MGI Symbol;Acc:MGI:1913910]
ENSMUSG00000032745	7.58	7.79	7.68	30.95	27.48	26.69	7.68333	28.3733	1.88473	1.00679e-39	2.30645e-37	Gpbp1	GC-rich promoter binding protein 1 [Source:MGI Symbol;Acc:MGI:1920524]
ENSMUSG00000117284	0.47	0.57	0.57	5.41	4.43	4.41	0.536667	4.75	3.14583	1.92674e-39	4.34906e-37	Gm7072	predicted gene 7072 [Source:MGI Symbol;Acc:MGI:3648314]
ENSMUSG00000020516	2.5	2.6	2.26	5.62	7.18	6.26	2.45333	6.35333	1.37277	4.46008e-39	9.77968e-37	Rps6kb1	ribosomal protein S6 kinase, polypeptide 1 [Source:MGI Symbol;Acc:MGI:1270849]
ENSMUSG00000021709	4.43	5.46	4.92	11.66	13.73	12.27	4.93667	12.5533	1.34646	5.86348e-39	1.26758e-36	Erbin	Erbb2 interacting protein [Source:MGI Symbol;Acc:MGI:1890169]
ENSMUSG00000024974	2.38	3.22	3.22	7.67	10.84	9.35	2.94	9.28667	1.65934	8.94464e-39	1.90682e-36	Smc3	structural maintenance of chromosomes 3 [Source:MGI Symbol;Acc:MGI:1339795]
ENSMUSG00000036202	1.38	1.51	1.1	4.93	5.77	5.46	1.33	5.38667	2.01797	1.02308e-38	2.15113e-36	Rif1	replication timing regulatory factor 1 [Source:MGI Symbol;Acc:MGI:1098622]
ENSMUSG00000061136	2.55	3.48	2.86	8.69	10.09	9.44	2.96333	9.40667	1.66646	1.42189e-38	2.94926e-36	Prpf40a	pre-mRNA processing factor 40A [Source:MGI Symbol;Acc:MGI:1860512]
ENSMUSG00000028180	5.46	6.6	5.95	15.45	22.6	24.37	6.00333	20.8067	1.79321	1.8781e-38	3.8436e-36	Zranb2	zinc finger, RAN-binding domain containing 2 [Source:MGI Symbol;Acc:MGI:1858211]
ENSMUSG00000027829	4.44	5.97	4.07	15.29	18.23	14.86	4.82667	16.1267	1.74035	9.68866e-38	1.88242e-35	Ccnl1	cyclin L1 [Source:MGI Symbol;Acc:MGI:1922664]
ENSMUSG00000074264	1.64	1.49	1.8	7.51	8.94	9.58	1.64333	8.67667	2.40052	1.41428e-37	2.71347e-35	Amy1	amylase 1, salivary [Source:MGI Symbol;Acc:MGI:88019]
ENSMUSG00000079184	1.75	2.5	2.13	7.79	8.81	8.59	2.12667	8.39667	1.98122	3.17399e-37	6.01451e-35	Mphosph8	M-phase phosphoprotein 8 [Source:MGI Symbol;Acc:MGI:1922589]
ENSMUSG00000094786	3.17	3.99	1.48	23.02	49.02	37.28	2.88	36.44	3.66138	5.86654e-37	1.05936e-34	Gm14403	predicted gene 14403 [Source:MGI Symbol;Acc:MGI:3649813]
ENSMUSG00000006740	8.67	11.69	11.61	27.18	30.06	25.58	10.6567	27.6067	1.37326	6.30804e-37	1.12584e-34	Kif5b	kinesin family member 5B [Source:MGI Symbol;Acc:MGI:1098268]
ENSMUSG00000031245	1.77	2.81	1.75	12.05	12.06	13.25	2.11	12.4533	2.56122	1.44809e-36	2.5548e-34	Hmgn5	high-mobility group nucleosome binding domain 5 [Source:MGI Symbol;Acc:MGI:1355295]
ENSMUSG00000024081	2.25	2.35	2.33	7.56	8.04	7.84	2.31	7.81333	1.75805	1.78528e-36	3.1139e-34	Cebpz	CCAAT/enhancer binding protein zeta [Source:MGI Symbol;Acc:MGI:109386]
ENSMUSG00000017485	3.05	3.64	3.69	6.89	11.36	8.85	3.46	9.03333	1.38449	2.08518e-36	3.59612e-34	Top2b	topoisomerase (DNA) II beta [Source:MGI Symbol;Acc:MGI:98791]
ENSMUSG00000045624	1.02	1.05	1.31	5.98	6.17	5.08	1.12667	5.74333	2.34983	2.30829e-36	3.93667e-34	Esf1	ESF1 nucleolar pre-rRNA processing protein homolog [Source:MGI Symbol;Acc:MGI:1913830]
ENSMUSG00000031617	1.79	2.14	2.03	6.06	8.03	6.83	1.98667	6.97333	1.8115	4.9967e-36	8.42795e-34	Tmem184c	transmembrane protein 184C [Source:MGI Symbol;Acc:MGI:2384562]
ENSMUSG00000043241	1.46	1.76	1.5	4.74	5.99	6.67	1.57333	5.8	1.88223	5.67764e-36	9.47241e-34	Upf2	UPF2 regulator of nonsense transcripts homolog (yeast) [Source:MGI Symbol;Acc:MGI:2449307]
ENSMUSG00000035649	1.77	2.67	1.65	6.59	9.18	9.92	2.03	8.56333	2.07669	6.53119e-36	1.07793e-33	Zcchc7	zinc finger, CCHC domain containing 7 [Source:MGI Symbol;Acc:MGI:2442912]
ENSMUSG00000033082	1.92	2.08	2.06	5.9	6.61	7.25	2.02	6.58667	1.70519	1.07106e-35	1.7305e-33	Clec1a	C-type lectin domain family 1, member a [Source:MGI Symbol;Acc:MGI:2444151]
ENSMUSG00000047735	1.17	1.63	1.64	6.35	14.44	7.89	1.48	9.56	2.69141	1.34089e-35	2.14389e-33	Samd9l	sterile alpha motif domain containing 9-like [Source:MGI Symbol;Acc:MGI:1343184]
ENSMUSG00000027680	28.17	28.31	28.38	69.59	68.4	77.69	28.2867	71.8933	1.34574	1.68079e-35	2.63249e-33	Fxr1	fragile X mental retardation gene 1, autosomal homolog [Source:MGI Symbol;Acc:MGI:104860]
ENSMUSG00000036257	16.3	18.25	17.94	45.95	46.77	43.6	17.4967	45.44	1.37688	5.74916e-35	8.82438e-33	Pnpla8	patatin-like phospholipase domain containing 8 [Source:MGI Symbol;Acc:MGI:1914702]
ENSMUSG00000037234	1.93	2.05	1.86	4.32	6	4.86	1.94667	5.06	1.37813	1.54701e-34	2.32794e-32	Hook3	hook microtubule tethering protein 3 [Source:MGI Symbol;Acc:MGI:2443554]
ENSMUSG00000042063	2.3	2.88	3.13	10.43	17.44	19.91	2.77	15.9267	2.52349	2.88409e-34	4.25652e-32	Zfp386	zinc finger protein 386 (Kruppel-like) [Source:MGI Symbol;Acc:MGI:1930708]
ENSMUSG00000014932	1.75	1.62	2.86	6.86	7.81	7.31	2.07667	7.32667	1.81889	3.08299e-34	4.50675e-32	Yes1	YES proto-oncogene 1, Src family tyrosine kinase [Source:MGI Symbol;Acc:MGI:99147]
ENSMUSG00000060301	1.53	1.66	1.4	4.69	5.96	5.76	1.53	5.47	1.83801	3.82022e-34	5.53176e-32	2610008E11Rik	RIKEN cDNA 2610008E11 gene [Source:MGI Symbol;Acc:MGI:1919378]
ENSMUSG00000046230	1.58	1.75	1.56	4.08	6.24	5.68	1.63	5.33333	1.71017	3.87022e-34	5.55178e-32	Vps13a	vacuolar protein sorting 13A [Source:MGI Symbol;Acc:MGI:2444304]
ENSMUSG00000040123	2.99	3.44	3.49	7.49	10.67	9.38	3.30667	9.18	1.47312	4.58756e-34	6.46005e-32	Zmym5	zinc finger, MYM-type 5 [Source:MGI Symbol;Acc:MGI:3041170]
ENSMUSG00000024614	4.71	4.47	4.47	9.01	14.08	11.68	4.55	11.59	1.34894	1.16249e-33	1.60748e-31	Tmx3	thioredoxin-related transmembrane protein 3 [Source:MGI Symbol;Acc:MGI:2442418]
ENSMUSG00000021537	11.67	11.66	11.45	28.07	36.51	38.97	11.5933	34.5167	1.574	1.20239e-33	1.64781e-31	Cetn3	centrin 3 [Source:MGI Symbol;Acc:MGI:1097706]
ENSMUSG00000031342	4.13	4.94	4.01	10.04	15.26	13.8	4.36	13.0333	1.57981	1.24437e-33	1.69025e-31	Gpm6b	glycoprotein m6b [Source:MGI Symbol;Acc:MGI:107672]
ENSMUSG00000021392	0.86	1.44	1.32	5.06	5.53	4.63	1.20667	5.07333	2.07191	1.4033e-33	1.87298e-31	Nol8	nucleolar protein 8 [Source:MGI Symbol;Acc:MGI:1918180]
ENSMUSG00000073489	1.57	1.72	1.52	17.11	13.7	9.08	1.60333	13.2967	3.05192	3.66824e-33	4.81229e-31	Ifi204	interferon activated gene 204 [Source:MGI Symbol;Acc:MGI:96429]
ENSMUSG00000026535	1.02	1.66	0.91	15.03	27.41	9.53	1.19667	17.3233	3.85562	6.11801e-33	7.89121e-31	Ifi202b	interferon activated gene 202B [Source:MGI Symbol;Acc:MGI:1347083]
ENSMUSG00000059897	0.69	0.67	0.73	3.69	6.48	6.59	0.696667	5.58667	3.00345	7.14069e-33	9.13354e-31	Zfp930	zinc finger protein 930 [Source:MGI Symbol;Acc:MGI:2675306]
ENSMUSG00000024063	232.85	252.54	281.46	71.01	95.67	89.09	255.617	85.2567	-1.5841	8.95684e-33	1.13504e-30	Lbh	limb-bud and heart [Source:MGI Symbol;Acc:MGI:1925139]
ENSMUSG00000021112	1.38	2.32	2.1	4.43	5.88	5.78	1.93333	5.36333	1.47204	9.02176e-33	1.13504e-30	Mpp5	membrane protein, palmitoylated 5 (MAGUK p55 subfamily member 5) [Source:MGI Symbol;Acc:MGI:1927339]
ENSMUSG00000031939	2.08	1.93	1.48	9.56	11.88	10.79	1.83	10.7433	2.55353	1.61313e-32	1.9808e-30	Taf1d	TATA-box binding protein associated factor, RNA polymerase I, D [Source:MGI Symbol;Acc:MGI:1922566]
ENSMUSG00000041777	1.58	1.73	1.87	5.19	7.67	8.49	1.72667	7.11667	2.04321	2.10816e-32	2.56811e-30	Cir1	corepressor interacting with RBPJ, 1 [Source:MGI Symbol;Acc:MGI:1914185]
ENSMUSG00000024943	1.57	1.51	1.27	3.95	6.3	4.68	1.45	4.97667	1.77913	2.71408e-32	3.25457e-30	Smc5	structural maintenance of chromosomes 5 [Source:MGI Symbol;Acc:MGI:2385088]
ENSMUSG00000071180	5.63	6.41	6.41	16.68	19.82	16.2	6.15	17.5667	1.51418	4.81247e-32	5.72609e-30	Smim15	small integral membrane protein 15 [Source:MGI Symbol;Acc:MGI:1922866]
ENSMUSG00000067942	0.84	1.11	0.86	3.49	6.05	4.17	0.936667	4.57	2.28659	7.11999e-32	8.40652e-30	Zfp160	zinc finger protein 160 [Source:MGI Symbol;Acc:MGI:108187]
ENSMUSG00000046351	1.91	2	2.56	5.2	8.53	6.34	2.15667	6.69	1.6332	7.65492e-32	8.96912e-30	Zfp322a	zinc finger protein 322A [Source:MGI Symbol;Acc:MGI:2442566]
ENSMUSG00000029368	0.02	0.02	0.02	60.84	69.03	10.03	0.02	46.6333	11.1871	7.94259e-32	9.23567e-30	Alb	albumin [Source:MGI Symbol;Acc:MGI:87991]
ENSMUSG00000065947	2457.06	2769.95	2335.9	7366.78	7136.01	6329.51	2520.97	6944.1	1.46181	1.07479e-31	1.23112e-29	mt-Nd4l	mitochondrially encoded NADH dehydrogenase 4L [Source:MGI Symbol;Acc:MGI:102497]
ENSMUSG00000000838	1.53	1.77	1.76	4.28	6.02	4.92	1.68667	5.07333	1.58876	1.45605e-31	1.65548e-29	Fmr1	fragile X mental retardation 1 [Source:MGI Symbol;Acc:MGI:95564]
ENSMUSG00000044501	0.89	1.14	0.93	4.84	5.09	4.57	0.986667	4.83333	2.29238	2.70503e-31	3.0529e-29	Zfp758	zinc finger protein 758 [Source:MGI Symbol;Acc:MGI:2385044]
ENSMUSG00000046753	1.12	1.53	1.28	4.06	5.18	5.18	1.31	4.80667	1.87547	3.61564e-31	4.02148e-29	Ccdc66	coiled-coil domain containing 66 [Source:MGI Symbol;Acc:MGI:2443639]
ENSMUSG00000019966	5.18	8.8	5.54	19.71	19.56	20.11	6.50667	19.7933	1.60502	6.65021e-31	7.29101e-29	Kitl	kit ligand [Source:MGI Symbol;Acc:MGI:96974]
ENSMUSG00000064363	9100.26	10244.1	8682.46	32393	27567.9	26834.4	9342.28	28931.8	1.63081	1.2235e-30	1.33188e-28	mt-Nd4	mitochondrially encoded NADH dehydrogenase 4 [Source:MGI Symbol;Acc:MGI:102498]
ENSMUSG00000045103	4.21	5.24	5.43	11.74	16.5	15.43	4.96	14.5567	1.55327	1.41595e-30	1.53052e-28	Dmd	dystrophin, muscular dystrophy [Source:MGI Symbol;Acc:MGI:94909]
ENSMUSG00000024287	1.88	2.08	2	6.24	5.75	7.09	1.98667	6.36	1.67868	1.48985e-30	1.59914e-28	Thoc1	THO complex 1 [Source:MGI Symbol;Acc:MGI:1919668]
ENSMUSG00000024293	1.72	1.39	1.38	5.66	5.58	4.6	1.49667	5.28	1.81878	2.00612e-30	2.12358e-28	Esco1	establishment of sister chromatid cohesion N-acetyltransferase 1 [Source:MGI Symbol;Acc:MGI:1925055]
ENSMUSG00000058093	0.33	0.36	0.34	1.69	2.07	2.14	0.343333	1.96667	2.51807	3.35271e-30	3.50073e-28	Zfp729b	zinc finger protein 729b [Source:MGI Symbol;Acc:MGI:2145180]
ENSMUSG00000056383	0.88	0.97	1.13	3.7	6.04	4.65	0.993333	4.79667	2.27168	3.42787e-30	3.55503e-28	AI987944	expressed sequence AI987944 [Source:MGI Symbol;Acc:MGI:2142079]
ENSMUSG00000020952	4.56	4.34	4.41	9.71	13.19	12.2	4.43667	11.7	1.39896	3.58076e-30	3.68866e-28	Scfd1	Sec1 family domain containing 1 [Source:MGI Symbol;Acc:MGI:1924233]
ENSMUSG00000040760	1.69	2.04	2.05	4.64	5.92	4.55	1.92667	5.03667	1.38636	3.98021e-30	4.07282e-28	Appl1	adaptor protein, phosphotyrosine interaction, PH domain and leucine zipper containing 1 [Source:MGI Symbol;Acc:MGI:1920243]
ENSMUSG00000025245	4.15	5.36	3.31	13.28	15.54	10.87	4.27333	13.23	1.63038	5.36988e-30	5.45843e-28	Lztfl1	leucine zipper transcription factor-like 1 [Source:MGI Symbol;Acc:MGI:1934860]
ENSMUSG00000095990	0.62	1.25	0.65	5	6.83	8.62	0.84	6.81667	3.02061	7.83729e-30	7.91411e-28	Zfp97	zinc finger protein 97 [Source:MGI Symbol;Acc:MGI:105921]
ENSMUSG00000034647	1.1	1.27	0.63	3.08	5.01	3.27	1	3.78667	1.92093	8.90616e-30	8.93468e-28	Ankrd12	ankyrin repeat domain 12 [Source:MGI Symbol;Acc:MGI:1914357]
ENSMUSG00000078886	1.25	1.53	1.24	5.65	13.07	11.7	1.34	10.14	2.91975	9.68881e-30	9.65673e-28	Gm2026	predicted gene 2026 [Source:MGI Symbol;Acc:MGI:3780195]
ENSMUSG00000020948	0.82	0.96	0.97	2.2	3.31	2.8	0.916667	2.77	1.59542	2.60838e-29	2.56641e-27	Klhl28	kelch-like 28 [Source:MGI Symbol;Acc:MGI:1913939]
ENSMUSG00000038535	1.52	1.82	1.37	5.28	7.12	7.47	1.57	6.62333	2.07679	2.95364e-29	2.8753e-27	Zfp280d	zinc finger protein 280D [Source:MGI Symbol;Acc:MGI:2384583]
ENSMUSG00000049606	1.94	2.32	1.91	6.77	6.54	5.89	2.05667	6.4	1.63776	5.54923e-29	5.35692e-27	Zfp644	zinc finger protein 644 [Source:MGI Symbol;Acc:MGI:1277212]
ENSMUSG00000037958	1.19	1.45	1.23	4.75	5.06	4.9	1.29	4.90333	1.92639	5.61582e-29	5.38733e-27	Nsrp1	nuclear speckle regulatory protein 1 [Source:MGI Symbol;Acc:MGI:2144305]
ENSMUSG00000020385	7.77	8.76	5.52	20.92	29.9	27.77	7.35	26.1967	1.83357	5.9101e-29	5.60207e-27	Clk4	CDC like kinase 4 [Source:MGI Symbol;Acc:MGI:1098551]
ENSMUSG00000027981	2.41	2.95	2.56	7.66	11.12	12.4	2.64	10.3933	1.97705	5.91267e-29	5.60207e-27	Rnpc3	RNA-binding region (RNP1, RRM) containing 3 [Source:MGI Symbol;Acc:MGI:1914475]
ENSMUSG00000051341	0.75	0.7	0.5	3.06	4.98	5.22	0.65	4.42	2.76553	8.90529e-29	8.38572e-27	Zfp52	zinc finger protein 52 [Source:MGI Symbol;Acc:MGI:99199]
ENSMUSG00000034349	1.27	1.44	1.87	4.58	9.89	7.27	1.52667	7.24667	2.24693	1.02531e-28	9.59605e-27	Smc4	structural maintenance of chromosomes 4 [Source:MGI Symbol;Acc:MGI:1917349]
ENSMUSG00000073664	1.83	2.43	1.87	3.73	6.72	4.89	2.04333	5.11333	1.32334	1.26108e-28	1.16605e-26	Nbeal1	neurobeachin like 1 [Source:MGI Symbol;Acc:MGI:2444343]
ENSMUSG00000095362	1.97	4.05	4.26	13.31	23.35	20.72	3.42667	19.1267	2.48071	1.84767e-28	1.66823e-26	Gm14325	predicted gene 14325 [Source:MGI Symbol;Acc:MGI:3702875]
ENSMUSG00000020076	8.41	7.95	7.14	20.16	20.46	21.41	7.83333	20.6767	1.40031	2.3792e-28	2.11089e-26	Ddx50	DEAD (Asp-Glu-Ala-Asp) box polypeptide 50 [Source:MGI Symbol;Acc:MGI:2182303]
ENSMUSG00000020462	2.38	2.41	2.18	8.03	9.32	12	2.32333	9.78333	2.07413	2.46061e-28	2.17057e-26	Cfap36	cilia and flagella associated protein 36 [Source:MGI Symbol;Acc:MGI:1913994]
ENSMUSG00000096002	0.41	0.52	0.45	1.26	2.32	1.46	0.46	1.68	1.86876	2.79035e-28	2.43347e-26	Vmn2r53	vomeronasal 2, receptor 53 [Source:MGI Symbol;Acc:MGI:3644480]
ENSMUSG00000033715	1.99	2.36	1.83	6.08	8.89	9.98	2.06	8.31667	2.01336	4.9829e-28	4.32104e-26	Akr1c14	aldo-keto reductase family 1, member C14 [Source:MGI Symbol;Acc:MGI:2145458]
ENSMUSG00000032006	1.77	2.52	2.56	7.31	7.99	7.44	2.28333	7.58	1.73106	7.98508e-28	6.88556e-26	Pdgfd	platelet-derived growth factor, D polypeptide [Source:MGI Symbol;Acc:MGI:1919035]
ENSMUSG00000021510	0.19	0.43	0.24	1.42	2.94	2.53	0.286667	2.29667	3.0021	9.5455e-28	8.18513e-26	Zfp729a	zinc finger protein 729a [Source:MGI Symbol;Acc:MGI:3036250]
ENSMUSG00000021431	1.47	1.49	1.91	5.41	6.8	7.24	1.62333	6.48333	1.99778	1.26114e-27	1.0754e-25	Snrnp48	small nuclear ribonucleoprotein 48 (U11/U12) [Source:MGI Symbol;Acc:MGI:1915047]
ENSMUSG00000073490	1.73	1.12	1.2	9.79	6.77	7.9	1.35	8.15333	2.59443	1.70833e-27	1.44868e-25	Ifi207	interferon activated gene 207 [Source:MGI Symbol;Acc:MGI:2138302]
ENSMUSG00000022119	2.58	2.89	2.82	5.72	9.58	8.25	2.76333	7.85	1.50628	2.15603e-27	1.80836e-25	Rbm26	RNA binding motif protein 26 [Source:MGI Symbol;Acc:MGI:1921463]
ENSMUSG00000064354	24171.3	27108.6	23597.4	82623.8	65629.6	72706.1	24959.1	73653.2	1.56118	2.3509e-27	1.96108e-25	mt-Co2	mitochondrially encoded cytochrome c oxidase II [Source:MGI Symbol;Acc:MGI:102503]
ENSMUSG00000049164	0.46	0.77	0.68	2.04	3.06	2.66	0.636667	2.58667	2.02248	3.75841e-27	3.08606e-25	Zfp518a	zinc finger protein 518A [Source:MGI Symbol;Acc:MGI:1919922]
ENSMUSG00000020994	3.41	4.48	4.14	8.75	16.95	13.99	4.01	13.23	1.72214	5.15999e-27	4.16845e-25	Pnn	pinin [Source:MGI Symbol;Acc:MGI:1100514]
ENSMUSG00000039219	0.95	1.62	1.43	4.28	5.38	4.9	1.33333	4.85333	1.86394	5.43777e-27	4.3471e-25	Arid4b	AT rich interactive domain 4B (RBP1-like) [Source:MGI Symbol;Acc:MGI:2137512]
ENSMUSG00000042408	1.19	1.82	1.45	4.05	6.86	6.64	1.48667	5.85	1.97636	6.38679e-27	5.07932e-25	Zmym6	zinc finger, MYM-type 6 [Source:MGI Symbol;Acc:MGI:106505]
ENSMUSG00000042508	2.09	2.73	2.11	6.39	8.51	5.66	2.31	6.85333	1.56891	6.62868e-27	5.24452e-25	Dmtf1	cyclin D binding myb-like transcription factor 1 [Source:MGI Symbol;Acc:MGI:1344415]
ENSMUSG00000025616	3.17	3.79	2.77	12.19	10.86	11.14	3.24333	11.3967	1.81306	9.99575e-27	7.74872e-25	Usp16	ubiquitin specific peptidase 16 [Source:MGI Symbol;Acc:MGI:1921362]
ENSMUSG00000026153	2.58	3.15	3.21	6.24	9.71	9.83	2.98	8.59333	1.52791	1.15931e-26	8.94181e-25	Fam135a	family with sequence similarity 135, member A [Source:MGI Symbol;Acc:MGI:1915437]
ENSMUSG00000034560	1.31	1.73	1.63	4.33	5.45	4.04	1.55667	4.60667	1.56526	1.48169e-26	1.13713e-24	Washc4	WASH complex subunit 4 [Source:MGI Symbol;Acc:MGI:2441787]
ENSMUSG00000006005	9.43	10.1	11	30.22	35.68	39.48	10.1767	35.1267	1.7873	1.58625e-26	1.21131e-24	Tpr	translocated promoter region, nuclear basket protein [Source:MGI Symbol;Acc:MGI:1922066]
ENSMUSG00000026039	0.28	0.4	0.44	1.55	3.42	3.01	0.373333	2.66	2.83289	1.61814e-26	1.22954e-24	Sgo2a	shugoshin 2A [Source:MGI Symbol;Acc:MGI:1098767]
ENSMUSG00000032253	0.8	1.17	1.02	2.39	3.94	3.76	0.996667	3.36333	1.75471	1.68911e-26	1.27715e-24	Phip	pleckstrin homology domain interacting protein [Source:MGI Symbol;Acc:MGI:1932404]
ENSMUSG00000028830	14.69	10.71	15.29	2.54	3.21	2.95	13.5633	2.9	-2.22559	1.80293e-26	1.35652e-24	AU040320	expressed sequence AU040320 [Source:MGI Symbol;Acc:MGI:2140475]
ENSMUSG00000026781	2.18	3.64	3.26	8.14	10.75	9.35	3.02667	9.41333	1.63698	2.17049e-26	1.61722e-24	Acbd5	acyl-Coenzyme A binding domain containing 5 [Source:MGI Symbol;Acc:MGI:1921409]
ENSMUSG00000094472	3.7	5.9	4.92	14.68	23.27	15.88	4.84	17.9433	1.89037	2.7038e-26	1.99522e-24	Gm21897	predicted gene, 21897 [Source:MGI Symbol;Acc:MGI:5434061]
ENSMUSG00000056260	2.34	3.36	3.55	9.93	11.05	9.07	3.08333	10.0167	1.69984	5.52478e-26	3.98122e-24	Lrif1	ligand dependent nuclear receptor interacting factor 1 [Source:MGI Symbol;Acc:MGI:2445214]
ENSMUSG00000031715	2.74	2.95	3.48	9.24	9.24	7.49	3.05667	8.65667	1.50185	6.00212e-26	4.30498e-24	Smarca5	SWI/SNF related, matrix associated, actin dependent regulator of chromatin, subfamily a, member 5 [Source:MGI Symbol;Acc:MGI:1935129]
ENSMUSG00000072704	11.24	14.6	12.5	30.98	33.91	32.38	12.78	32.4233	1.34314	7.7492e-26	5.50659e-24	Smim10l1	small integral membrane protein 10 like 1 [Source:MGI Symbol;Acc:MGI:1914379]
ENSMUSG00000034295	52.47	51.18	54.38	16.12	22.04	20.76	52.6767	19.64	-1.42337	7.99671e-26	5.65629e-24	Fhod3	formin homology 2 domain containing 3 [Source:MGI Symbol;Acc:MGI:1925847]
ENSMUSG00000026678	48.49	84.94	50.6	206.08	233.99	225.43	61.3433	221.833	1.8545	1.32973e-25	9.3624e-24	Rgs5	regulator of G-protein signaling 5 [Source:MGI Symbol;Acc:MGI:1098434]
ENSMUSG00000071267	0.53	1.16	0.71	3.68	6.59	5.5	0.8	5.25667	2.71608	1.34672e-25	9.43874e-24	Zfp942	zinc finger protein 942 [Source:MGI Symbol;Acc:MGI:1920483]
ENSMUSG00000038039	1.23	1.42	1.17	2.67	4.18	3.79	1.27333	3.54667	1.47785	1.40257e-25	9.78548e-24	Gcc2	GRIP and coiled-coil domain containing 2 [Source:MGI Symbol;Acc:MGI:1917547]
ENSMUSG00000011831	1.66	2.28	1.53	3.81	5.44	4.79	1.82333	4.68	1.35993	1.47819e-25	1.02664e-23	Evi5	ecotropic viral integration site 5 [Source:MGI Symbol;Acc:MGI:104736]
ENSMUSG00000096696	0.38	0.44	0.43	2.32	3.92	5.51	0.416667	3.91667	3.23266	1.50591e-25	1.04118e-23	Zfp960	zinc finger protein 960 [Source:MGI Symbol;Acc:MGI:3052731]
ENSMUSG00000033799	0.91	1.29	1.14	3.77	5.25	3.81	1.11333	4.27667	1.9416	1.6665e-25	1.14301e-23	Tasor2	transcription activation suppressor family member 2 [Source:MGI Symbol;Acc:MGI:2145274]
ENSMUSG00000036572	1.14	1.91	1.51	4.54	8.06	8.77	1.52	7.12333	2.22848	1.66809e-25	1.14301e-23	Upf3b	UPF3 regulator of nonsense transcripts homolog B (yeast) [Source:MGI Symbol;Acc:MGI:1915384]
ENSMUSG00000033972	0.76	0.72	0.66	2.71	3.85	3.39	0.713333	3.31667	2.21709	1.8965e-25	1.28802e-23	Zfp944	zinc finger protein 944 [Source:MGI Symbol;Acc:MGI:2442394]
ENSMUSG00000064360	5531.17	5599.7	5634.94	16458.4	13036.8	15277.8	5588.6	14924.3	1.41711	2.0911e-25	1.41394e-23	mt-Nd3	mitochondrially encoded NADH dehydrogenase 3 [Source:MGI Symbol;Acc:MGI:102499]
ENSMUSG00000015757	2.08	2.71	2.46	7.46	9.03	6.34	2.41667	7.61	1.65488	2.56584e-25	1.71979e-23	Ppil4	peptidylprolyl isomerase (cyclophilin)-like 4 [Source:MGI Symbol;Acc:MGI:1914668]
ENSMUSG00000061244	2.67	3.16	2.95	7.75	9.29	6.03	2.92667	7.69	1.39373	2.88533e-25	1.92552e-23	Exoc5	exocyst complex component 5 [Source:MGI Symbol;Acc:MGI:2145645]
ENSMUSG00000035840	1.64	2.14	2.05	5.48	5.91	4.92	1.94333	5.43667	1.48419	3.53263e-25	2.32714e-23	Lysmd3	LysM, putative peptidoglycan-binding, domain containing 3 [Source:MGI Symbol;Acc:MGI:1915906]
ENSMUSG00000044224	5.6	6.05	6.02	18.26	18.19	14.6	5.89	17.0167	1.53061	5.30436e-25	3.4353e-23	Dnajc21	DnaJ heat shock protein family (Hsp40) member C21 [Source:MGI Symbol;Acc:MGI:1925371]
ENSMUSG00000095199	9.17	6.91	6.72	19.26	24.79	21.82	7.6	21.9567	1.53059	9.3053e-25	5.95112e-23	Zfp967	zinc finger protein 967 [Source:MGI Symbol;Acc:MGI:3709638]
ENSMUSG00000062949	0.97	1.58	1.13	3.41	4.65	4.07	1.22667	4.04333	1.7208	1.00253e-24	6.38497e-23	Atp11c	ATPase, class VI, type 11C [Source:MGI Symbol;Acc:MGI:1859661]
ENSMUSG00000027677	2.21	2.91	2.25	5.79	13.03	14.25	2.45667	11.0233	2.16579	1.02655e-24	6.51096e-23	Ttc14	tetratricopeptide repeat domain 14 [Source:MGI Symbol;Acc:MGI:1914370]
ENSMUSG00000002428	1.28	1.77	1.58	3.6	6.36	5.34	1.54333	5.1	1.72445	1.04684e-24	6.61232e-23	Hltf	helicase-like transcription factor [Source:MGI Symbol;Acc:MGI:1196437]
ENSMUSG00000020902	33.37	34.84	41.14	8.4	12.84	11.88	36.45	11.04	-1.72318	1.119e-24	7.03915e-23	Ntn1	netrin 1 [Source:MGI Symbol;Acc:MGI:105088]
ENSMUSG00000053205	2.33	2.57	1.74	5.06	7.58	6.88	2.21333	6.50667	1.5557	1.24924e-24	7.82634e-23	Styx	serine/threonine/tyrosine interaction protein [Source:MGI Symbol;Acc:MGI:1891150]
ENSMUSG00000021978	12.68	11.95	14.23	3.17	4.39	4.28	12.9533	3.94667	-1.71462	1.31174e-24	8.1845e-23	Extl3	exostosin-like glycosyltransferase 3 [Source:MGI Symbol;Acc:MGI:1860765]
ENSMUSG00000022329	1.04	1.46	1.28	4.41	5.03	4.44	1.26	4.62667	1.87655	1.58913e-24	9.83528e-23	Stk3	serine/threonine kinase 3 [Source:MGI Symbol;Acc:MGI:1928487]
ENSMUSG00000048486	69.99	68.16	71.24	22.05	23.33	23.18	69.7967	22.8533	-1.61075	2.06708e-24	1.2691e-22	Fitm2	fat storage-inducing transmembrane protein 2 [Source:MGI Symbol;Acc:MGI:2444508]
ENSMUSG00000096910	0.66	0.69	0.95	2.23	4.1	2.85	0.766667	3.06	1.99686	2.33682e-24	1.429e-22	Zfp955b	zinc finger protein 955B [Source:MGI Symbol;Acc:MGI:4834573]
ENSMUSG00000078866	17.54	24.22	9.87	77.47	92.82	74.5	17.21	81.5967	2.24526	5.66919e-24	3.41241e-22	Zfp970	zinc finger protein 970 [Source:MGI Symbol;Acc:MGI:3652255]
ENSMUSG00000048960	1.86	1.72	1.27	4.06	5.53	5.87	1.61667	5.15333	1.67248	5.83011e-24	3.49556e-22	Prex2	phosphatidylinositol-3,4,5-trisphosphate-dependent Rac exchange factor 2 [Source:MGI Symbol;Acc:MGI:1923385]
ENSMUSG00000039952	105.03	93.71	112.58	27.41	37.63	28.56	103.773	31.2	-1.73382	5.97195e-24	3.56667e-22	Dag1	dystroglycan 1 [Source:MGI Symbol;Acc:MGI:101864]
ENSMUSG00000096146	44.31	44.67	61.32	11.72	17.18	13.99	50.1	14.2967	-1.80913	6.42417e-24	3.80712e-22	Kcnj11	potassium inwardly rectifying channel, subfamily J, member 11 [Source:MGI Symbol;Acc:MGI:107501]
ENSMUSG00000079555	0.36	0.63	0.68	3.93	4.24	3.53	0.556667	3.9	2.80859	7.01532e-24	4.14147e-22	Haus3	HAUS augmin-like complex, subunit 3 [Source:MGI Symbol;Acc:MGI:2387633]
ENSMUSG00000024913	15.73	16.27	17.17	5.17	6.48	5.61	16.39	5.75333	-1.51035	7.57692e-24	4.45587e-22	Lrp5	low density lipoprotein receptor-related protein 5 [Source:MGI Symbol;Acc:MGI:1278315]
ENSMUSG00000038344	0.89	1.15	0.93	2.72	4.43	3.62	0.99	3.59	1.85848	9.34351e-24	5.43233e-22	Txlng	taxilin gamma [Source:MGI Symbol;Acc:MGI:3590652]
ENSMUSG00000028248	3.27	5.39	3.42	10.62	25.21	23.52	4.02667	19.7833	2.29663	1.67508e-23	9.6295e-22	Pnisr	PNN interacting serine/arginine-rich [Source:MGI Symbol;Acc:MGI:1913875]
ENSMUSG00000023892	0.71	0.94	0.92	4.61	4.06	3.9	0.856667	4.19	2.29014	1.93269e-23	1.1069e-21	Zfp51	zinc finger protein 51 [Source:MGI Symbol;Acc:MGI:99198]
ENSMUSG00000054008	19.75	19.2	22.73	5.6	7.7	6.01	20.56	6.43667	-1.67545	3.40492e-23	1.90738e-21	Ndst1	N-deacetylase/N-sulfotransferase (heparan glucosaminyl) 1 [Source:MGI Symbol;Acc:MGI:104719]
ENSMUSG00000022438	31.7	29.83	33.24	9.78	12.55	10.46	31.59	10.93	-1.53117	4.12276e-23	2.28449e-21	Parvb	parvin, beta [Source:MGI Symbol;Acc:MGI:2153063]
ENSMUSG00000027091	7.22	8.45	6.67	20.28	19.52	19.05	7.44667	19.6167	1.39741	4.20215e-23	2.3201e-21	Zc3h15	zinc finger CCCH-type containing 15 [Source:MGI Symbol;Acc:MGI:1919747]
ENSMUSG00000056870	1.35	1.3	1.17	3.18	4.71	4.13	1.27333	4.00667	1.65379	5.08429e-23	2.7871e-21	Gulp1	GULP, engulfment adaptor PTB domain containing 1 [Source:MGI Symbol;Acc:MGI:1920407]
ENSMUSG00000055053	31.7	32.82	33.13	8.65	12.66	11.56	32.55	10.9567	-1.57085	6.41257e-23	3.4667e-21	Nfic	nuclear factor I/C [Source:MGI Symbol;Acc:MGI:109591]
ENSMUSG00000071266	0.54	1.01	0.38	4.41	3.56	3.98	0.643333	3.98333	2.63034	6.41438e-23	3.4667e-21	Zfp946	zinc finger protein 946 [Source:MGI Symbol;Acc:MGI:1921399]
ENSMUSG00000029014	3.72	3.76	3.09	12.2	12.02	9.77	3.52333	11.33	1.68513	7.38789e-23	3.96492e-21	Dnajc2	DnaJ heat shock protein family (Hsp40) member C2 [Source:MGI Symbol;Acc:MGI:99470]
ENSMUSG00000030521	1.83	1.97	1.57	8.72	8.02	6.16	1.79	7.63333	2.09235	8.36348e-23	4.4419e-21	Mphosph10	M-phase phosphoprotein 10 (U3 small nucleolar ribonucleoprotein) [Source:MGI Symbol;Acc:MGI:1915223]
ENSMUSG00000054027	16.65	14.45	16.36	4.45	5.89	4.83	15.82	5.05667	-1.64549	1.05652e-22	5.57267e-21	Nt5dc3	5'-nucleotidase domain containing 3 [Source:MGI Symbol;Acc:MGI:3513266]
ENSMUSG00000021196	49.2	41.51	47.49	8.13	15.29	10.45	46.0667	11.29	-2.02868	1.54965e-22	8.03567e-21	Pfkp	phosphofructokinase, platelet [Source:MGI Symbol;Acc:MGI:1891833]
ENSMUSG00000040297	1.24	2.49	1.37	4.06	5.03	4.54	1.7	4.54333	1.41822	2.46561e-22	1.2573e-20	Suco	SUN domain containing ossification factor [Source:MGI Symbol;Acc:MGI:2138346]
ENSMUSG00000031790	25.69	24.31	30.34	6.13	7.97	4.97	26.78	6.35667	-2.07481	2.70293e-22	1.36922e-20	Mmp15	matrix metallopeptidase 15 [Source:MGI Symbol;Acc:MGI:109320]
ENSMUSG00000037965	3.07	4.59	3.28	8.8	14.37	12.61	3.64667	11.9267	1.70954	2.98159e-22	1.50541e-20	Zc3h7a	zinc finger CCCH type containing 7 A [Source:MGI Symbol;Acc:MGI:2445044]
ENSMUSG00000029267	1.4	1.51	1.59	3.17	5.35	4.52	1.5	4.34667	1.53495	3.06603e-22	1.54297e-20	Mtf2	metal response element binding transcription factor 2 [Source:MGI Symbol;Acc:MGI:105050]
ENSMUSG00000094030	2.23	2.52	2.58	7.82	13.56	7.8	2.44333	9.72667	1.99309	3.71657e-22	1.86424e-20	Gm21833	predicted gene, 21833 [Source:MGI Symbol;Acc:MGI:5433997]
ENSMUSG00000021597	2.58	2.26	1.97	5.05	5.82	6.44	2.27	5.77	1.34588	3.82236e-22	1.91105e-20	Slf1	SMC5-SMC6 complex localization factor 1 [Source:MGI Symbol;Acc:MGI:2145448]
ENSMUSG00000039976	15.95	15.94	14.95	4.42	5.41	4.25	15.6133	4.69333	-1.73409	3.94213e-22	1.96454e-20	Tbc1d16	TBC1 domain family, member 16 [Source:MGI Symbol;Acc:MGI:2652878]
ENSMUSG00000064357	18702.9	22035.4	18966.8	66896.4	49546.1	53952.4	19901.7	56798.3	1.51296	4.0239e-22	1.99235e-20	mt-Atp6	mitochondrially encoded ATP synthase 6 [Source:MGI Symbol;Acc:MGI:99927]
ENSMUSG00000110439	0	0	0	32.86	40.89	15.57	0.001	29.7733	14.8617	4.09286e-22	2.01998e-20	Mup22	major urinary protein 22 [Source:MGI Symbol;Acc:MGI:5434675]
ENSMUSG00000021549	2.62	4.17	3.38	8.11	10.78	9.01	3.39	9.3	1.45595	4.41277e-22	2.17089e-20	Rasa1	RAS p21 protein activator 1 [Source:MGI Symbol;Acc:MGI:97860]
ENSMUSG00000021712	2.83	2.51	2.55	5.35	7.73	8.7	2.63	7.26	1.46491	8.40576e-22	4.07003e-20	Trim23	tripartite motif-containing 23 [Source:MGI Symbol;Acc:MGI:1933161]
ENSMUSG00000064345	7708.61	9523.29	8706.64	25804	21376.9	20012.6	8646.18	22397.9	1.37323	8.73532e-22	4.20308e-20	mt-Nd2	mitochondrially encoded NADH dehydrogenase 2 [Source:MGI Symbol;Acc:MGI:102500]
ENSMUSG00000064262	1.7	2.84	2	5.7	7.71	8.34	2.18	7.25	1.73365	8.73461e-22	4.20308e-20	Gimap8	GTPase, IMAP family member 8 [Source:MGI Symbol;Acc:MGI:2685303]
ENSMUSG00000022974	1.47	2.35	2.23	5.32	8.23	7.49	2.01667	7.01333	1.79813	9.68551e-22	4.64572e-20	Paxbp1	PAX3 and PAX7 binding protein 1 [Source:MGI Symbol;Acc:MGI:1914617]
ENSMUSG00000024691	1.03	1.14	1.39	8.16	6.54	4.37	1.18667	6.35667	2.42136	9.8394e-22	4.70483e-20	Fam111a	family with sequence similarity 111, member A [Source:MGI Symbol;Acc:MGI:1915508]
ENSMUSG00000025887	2.7	2.02	2.19	5.62	14.95	13.27	2.30333	11.28	2.29197	1.04779e-21	4.99456e-20	Casp12	caspase 12 [Source:MGI Symbol;Acc:MGI:1312922]
ENSMUSG00000064370	14659.2	16524.2	14386.9	43181.8	34824.1	36293.9	15190.1	38099.9	1.32666	1.38613e-21	6.56656e-20	mt-Cytb	mitochondrially encoded cytochrome b [Source:MGI Symbol;Acc:MGI:102501]
ENSMUSG00000061436	11.72	11.87	13.7	1.57	3.61	2.27	12.43	2.48333	-2.32348	1.74374e-21	8.23527e-20	Hipk2	homeodomain interacting protein kinase 2 [Source:MGI Symbol;Acc:MGI:1314872]
ENSMUSG00000025766	1.95	1.54	1.3	4.41	7.11	5.99	1.59667	5.83667	1.87008	2.22436e-21	1.04409e-19	D3Ertd751e	DNA segment, Chr 3, ERATO Doi 751, expressed [Source:MGI Symbol;Acc:MGI:1289213]
ENSMUSG00000073842	0	0	0	79.34	78.32	29.23	0.001	62.2967	15.9269	3.2322e-21	1.50337e-19	Mup7	major urinary protein 7 [Source:MGI Symbol;Acc:MGI:3709615]
ENSMUSG00000047141	1.03	1.19	1.04	2.68	3.42	3.01	1.08667	3.03667	1.48258	3.93919e-21	1.82116e-19	Zfp654	zinc finger protein 654 [Source:MGI Symbol;Acc:MGI:1919270]
ENSMUSG00000073557	45.31	39.01	46.69	10.6	17.7	13.85	43.67	14.05	-1.63607	4.17503e-21	1.9244e-19	Ppp1r12b	protein phosphatase 1, regulatory subunit 12B [Source:MGI Symbol;Acc:MGI:1916417]
ENSMUSG00000070544	4.8	5.91	5.5	15.25	16.04	11.46	5.40333	14.25	1.39904	5.0571e-21	2.31706e-19	Top1	topoisomerase (DNA) I [Source:MGI Symbol;Acc:MGI:98788]
ENSMUSG00000022594	87.55	81.54	96.74	27.82	32.56	26.03	88.61	28.8033	-1.62123	6.11818e-21	2.77015e-19	Lynx1	Ly6/neurotoxin 1 [Source:MGI Symbol;Acc:MGI:1345180]
ENSMUSG00000047216	0.51	0.64	0.49	1.94	3.34	4.72	0.546667	3.33333	2.60823	6.28985e-21	2.8395e-19	Cdh19	cadherin 19, type 2 [Source:MGI Symbol;Acc:MGI:3588198]
ENSMUSG00000018199	0.88	1.03	1	1.93	3.89	2.92	0.97	2.91333	1.58661	6.33107e-21	2.84972e-19	Ro60	Ro60, Y RNA binding protein [Source:MGI Symbol;Acc:MGI:106652]
ENSMUSG00000017817	103.92	99.11	108.72	35.62	40.23	34.68	103.917	36.8433	-1.49595	8.08836e-21	3.5985e-19	Jph2	junctophilin 2 [Source:MGI Symbol;Acc:MGI:1891496]
ENSMUSG00000032372	6.48	6.81	6.91	12.36	19.71	19.81	6.73333	17.2933	1.36082	1.08118e-20	4.78242e-19	Plscr2	phospholipid scramblase 2 [Source:MGI Symbol;Acc:MGI:1270860]
ENSMUSG00000091474	0.49	0.7	0.4	1.86	3.42	2.78	0.53	2.68667	2.34175	1.47286e-20	6.49623e-19	2610021A01Rik	RIKEN cDNA 2610021A01 gene [Source:MGI Symbol;Acc:MGI:1922662]
ENSMUSG00000041180	0.53	0.75	0.5	1.81	4.24	2.88	0.593333	2.97667	2.32678	1.5836e-20	6.94475e-19	Hectd2	HECT domain E3 ubiquitin protein ligase 2 [Source:MGI Symbol;Acc:MGI:2442663]
ENSMUSG00000048249	2.61	2.9	2.47	5.09	7.76	8.55	2.66	7.13333	1.42315	1.62166e-20	7.07128e-19	Crebrf	CREB3 regulatory factor [Source:MGI Symbol;Acc:MGI:1924378]
ENSMUSG00000014226	13.7	14.94	14.01	53.24	42.73	34.77	14.2167	43.58	1.61608	1.7544e-20	7.6284e-19	Cacybp	calcyclin binding protein [Source:MGI Symbol;Acc:MGI:1270839]
ENSMUSG00000042208	1.07	1.53	1.81	3.88	4.22	3.34	1.47	3.81333	1.37524	4.10506e-20	1.72626e-18	0610010F05Rik	RIKEN cDNA 0610010F05 gene [Source:MGI Symbol;Acc:MGI:1918925]
ENSMUSG00000027834	1.15	1.92	1.3	5.38	5.74	5.51	1.45667	5.54333	1.92808	4.69165e-20	1.95685e-18	Serpini1	serine (or cysteine) peptidase inhibitor, clade I, member 1 [Source:MGI Symbol;Acc:MGI:1194506]
ENSMUSG00000039262	26.29	24.12	28.9	7.07	11.16	9.34	26.4367	9.19	-1.5244	5.49888e-20	2.28733e-18	Prrc2b	proline-rich coiled-coil 2B [Source:MGI Symbol;Acc:MGI:1923304]
ENSMUSG00000030660	1.23	1.8	1.2	3.8	4.03	3.39	1.41	3.74	1.40734	6.15588e-20	2.54956e-18	Pik3c2a	phosphatidylinositol-4-phosphate 3-kinase catalytic subunit type 2 alpha [Source:MGI Symbol;Acc:MGI:1203729]
ENSMUSG00000027550	1.01	1.44	0.95	3.18	4.45	6.26	1.13333	4.63	2.03044	7.0157e-20	2.88697e-18	Lrrcc1	leucine rich repeat and coiled-coil domain containing 1 [Source:MGI Symbol;Acc:MGI:1918960]
ENSMUSG00000027792	1.83	1.85	2.51	3.62	9.22	7.03	2.06333	6.62333	1.68258	7.83462e-20	3.20676e-18	Bche	butyrylcholinesterase [Source:MGI Symbol;Acc:MGI:894278]
ENSMUSG00000052748	1	1	0.67	3.12	3.76	2.5	0.89	3.12667	1.81275	1.08336e-19	4.3759e-18	Swt1	SWT1 RNA endoribonuclease homolog (S. cerevisiae) [Source:MGI Symbol;Acc:MGI:1914125]
ENSMUSG00000027365	2.4	3.81	3.2	5.99	11	9	3.13667	8.66333	1.46569	1.10828e-19	4.46482e-18	Trpm7	transient receptor potential cation channel, subfamily M, member 7 [Source:MGI Symbol;Acc:MGI:1929996]
ENSMUSG00000068134	0.6	0.58	0.81	2.11	2.44	2.93	0.663333	2.49333	1.91027	1.13938e-19	4.56615e-18	Zfp120	zinc finger protein 120 [Source:MGI Symbol;Acc:MGI:1345179]
ENSMUSG00000067931	0.39	0.72	0.62	6.88	3.96	3.5	0.576667	4.78	3.0512	1.36632e-19	5.44718e-18	Zfp948	zinc finger protein 948 [Source:MGI Symbol;Acc:MGI:3040683]
ENSMUSG00000039967	0.71	1.1	0.77	1.87	3.39	2.73	0.86	2.66333	1.63082	1.50013e-19	5.96517e-18	Zfp292	zinc finger protein 292 [Source:MGI Symbol;Acc:MGI:1353423]
ENSMUSG00000056919	0.26	0.37	0.45	1.02	1.94	1.64	0.36	1.53333	2.0906	1.7857e-19	7.0641e-18	Cep162	centrosomal protein 162 [Source:MGI Symbol;Acc:MGI:1925343]
ENSMUSG00000034312	22.43	22.02	26.68	6.24	7.28	5.45	23.71	6.32333	-1.90674	2.72251e-19	1.06601e-17	Iqsec1	IQ motif and Sec7 domain 1 [Source:MGI Symbol;Acc:MGI:1196356]
ENSMUSG00000066278	8.05	9.61	9.26	1.06	2.21	2	8.97333	1.75667	-2.3528	3.00529e-19	1.17374e-17	Vps37b	vacuolar protein sorting 37B [Source:MGI Symbol;Acc:MGI:1916724]
ENSMUSG00000032409	0.6	0.8	0.55	1.5	2.5	2.06	0.65	2.02	1.63584	3.85976e-19	1.49605e-17	Atr	ataxia telangiectasia and Rad3 related [Source:MGI Symbol;Acc:MGI:108028]
ENSMUSG00000061981	38.96	38.51	41.63	11.59	17.27	15.6	39.7	14.82	-1.42159	4.13731e-19	1.59959e-17	Flot2	flotillin 2 [Source:MGI Symbol;Acc:MGI:103309]
ENSMUSG00000026020	5.27	5.13	5.24	33.39	20.8	18.07	5.21333	24.0867	2.20796	5.72297e-19	2.19057e-17	Nop58	NOP58 ribonucleoprotein [Source:MGI Symbol;Acc:MGI:1933184]
ENSMUSG00000065999	0.11	0.4	0.18	1.62	5.06	4.97	0.23	3.88333	4.07759	5.83176e-19	2.22113e-17	Zfp985	zinc finger protein 985 [Source:MGI Symbol;Acc:MGI:3651986]
ENSMUSG00000030956	12.49	10.77	13.29	3.54	4.27	4.08	12.1833	3.96333	-1.62012	9.71958e-19	3.65652e-17	Fam53b	family with sequence similarity 53, member B [Source:MGI Symbol;Acc:MGI:1925188]
ENSMUSG00000025898	1.07	1.86	1.3	3.52	5.34	6.19	1.41	5.01667	1.83103	1.07212e-18	4.01366e-17	Cwf19l2	CWF19-like 2, cell cycle control (S. pombe) [Source:MGI Symbol;Acc:MGI:1918023]
ENSMUSG00000005469	150.32	132.2	141.59	46.9	59.16	55.61	141.37	53.89	-1.39139	1.14716e-18	4.28413e-17	Prkaca	protein kinase, cAMP dependent, catalytic, alpha [Source:MGI Symbol;Acc:MGI:97592]
ENSMUSG00000029068	7.39	10.28	7.73	15.85	29.18	27.31	8.46667	24.1133	1.50997	1.34038e-18	4.99356e-17	Ccnl2	cyclin L2 [Source:MGI Symbol;Acc:MGI:1927119]
ENSMUSG00000028803	10.26	12.18	16.96	3.13	3.62	5.29	13.1333	4.01333	-1.71036	1.46936e-18	5.46081e-17	Nipal3	NIPA-like domain containing 3 [Source:MGI Symbol;Acc:MGI:1921802]
ENSMUSG00000054958	9.82	8.36	10.68	1.23	1.9	1.56	9.62	1.56333	-2.62141	1.49898e-18	5.55744e-17	Nt5c1a	5'-nucleotidase, cytosolic IA [Source:MGI Symbol;Acc:MGI:2155700]
ENSMUSG00000059852	72.82	77.43	82.73	22.14	26.27	23.07	77.66	23.8267	-1.70459	1.52364e-18	5.63526e-17	Kcng2	potassium voltage-gated channel, subfamily G, member 2 [Source:MGI Symbol;Acc:MGI:3694646]
ENSMUSG00000002617	0.27	0.5	0.2	1.29	4.42	4.11	0.323333	3.27333	3.33967	2.37173e-18	8.64697e-17	Zfp40	zinc finger protein 40 [Source:MGI Symbol;Acc:MGI:99185]
ENSMUSG00000028282	0.35	0.44	0.56	2.22	2.17	1.47	0.45	1.95333	2.11794	3.06064e-18	1.10276e-16	Casp8ap2	caspase 8 associated protein 2 [Source:MGI Symbol;Acc:MGI:1349399]
ENSMUSG00000034083	1.53	1.83	1.56	5.55	5.22	5.92	1.64	5.56333	1.76225	3.42786e-18	1.2293e-16	Ccdc174	coiled-coil domain containing 174 [Source:MGI Symbol;Acc:MGI:2444652]
ENSMUSG00000044067	2.28	2.75	2.54	5.9	8.14	5.08	2.52333	6.37333	1.33672	3.55577e-18	1.2722e-16	Gpr22	G protein-coupled receptor 22 [Source:MGI Symbol;Acc:MGI:1920260]
ENSMUSG00000029406	11.39	11.52	12.11	3.11	5.11	4.19	11.6733	4.13667	-1.49668	4.2094e-18	1.48871e-16	Pitpnm2	phosphatidylinositol transfer protein, membrane-associated 2 [Source:MGI Symbol;Acc:MGI:1336192]
ENSMUSG00000079243	48.52	42.21	46.5	13.22	20.34	16.72	45.7433	16.76	-1.44854	5.11729e-18	1.80564e-16	Xirp1	xin actin-binding repeat containing 1 [Source:MGI Symbol;Acc:MGI:1333878]
ENSMUSG00000073834	0	0	0	16.44	17.54	5.89	0.001	13.29	13.6981	5.23505e-18	1.84295e-16	Mup11	major urinary protein 11 [Source:MGI Symbol;Acc:MGI:3709617]
ENSMUSG00000078894	0.3	0.43	0.23	7.46	2.69	13.82	0.32	7.99	4.64205	5.65628e-18	1.98215e-16	2210418O10Rik	RIKEN cDNA 2210418O10 gene [Source:MGI Symbol;Acc:MGI:1924208]
ENSMUSG00000034810	2.88	3.53	2.79	6.05	8.05	11.52	3.06667	8.54	1.47756	5.94263e-18	2.07303e-16	Scn7a	sodium channel, voltage-gated, type VII, alpha [Source:MGI Symbol;Acc:MGI:102965]
ENSMUSG00000022323	2.91	3.15	2.99	8.67	9.42	9.41	3.01667	9.16667	1.60344	6.43394e-18	2.23933e-16	Rida	reactive intermediate imine deaminase A homolog [Source:MGI Symbol;Acc:MGI:1095401]
ENSMUSG00000041671	1.73	1.66	1.6	3.57	4.56	4.95	1.66333	4.36	1.39025	7.9103e-18	2.72231e-16	Pyroxd1	pyridine nucleotide-disulphide oxidoreductase domain 1 [Source:MGI Symbol;Acc:MGI:2676395]
ENSMUSG00000028576	0.42	0.45	0.61	2.03	2.9	3.15	0.493333	2.69333	2.44876	8.23745e-18	2.82856e-16	Ift74	intraflagellar transport 74 [Source:MGI Symbol;Acc:MGI:1914944]
ENSMUSG00000096433	0.2	0.29	0.17	1.07	1.5	1.11	0.22	1.22667	2.47917	8.47933e-18	2.90512e-16	Zfp994	zinc finger protein 994 [Source:MGI Symbol;Acc:MGI:3643318]
ENSMUSG00000021133	31.63	29.54	29.83	10.39	13.65	12.24	30.3333	12.0933	-1.32669	8.83208e-18	3.01252e-16	Susd6	sushi domain containing 6 [Source:MGI Symbol;Acc:MGI:2444661]
ENSMUSG00000034163	1.1	1.52	1.46	2.48	4.98	4.5	1.36	3.98667	1.55158	1.14515e-17	3.87156e-16	Zfc3h1	zinc finger, C3H1-type containing [Source:MGI Symbol;Acc:MGI:2446143]
ENSMUSG00000040170	8.97	7.96	7.63	19.56	21.82	49.66	8.18667	30.3467	1.89019	1.35102e-17	4.508e-16	Fmo2	flavin containing monooxygenase 2 [Source:MGI Symbol;Acc:MGI:1916776]
ENSMUSG00000069727	0.31	0.3	0.29	1.62	1.64	1.72	0.3	1.66	2.46815	1.52936e-17	5.081e-16	Zfp975	zinc finger protein 975 [Source:MGI Symbol;Acc:MGI:3648690]
ENSMUSG00000033624	22.93	22.22	24.03	5.35	7.81	8.24	23.06	7.13333	-1.69274	1.54119e-17	5.10923e-16	Pdpr	pyruvate dehydrogenase phosphatase regulatory subunit [Source:MGI Symbol;Acc:MGI:2442188]
ENSMUSG00000074652	3.53	4.63	3.55	7	18.86	14.33	3.90333	13.3967	1.7791	2.44541e-17	8.02021e-16	Myh7b	myosin, heavy chain 7B, cardiac muscle, beta [Source:MGI Symbol;Acc:MGI:3710243]
ENSMUSG00000044150	0.4	0.43	0.53	1.5	2.17	1.81	0.453333	1.82667	2.01057	2.9579e-17	9.65973e-16	Bclaf3	Bclaf1 and Thrap3 family member 3 [Source:MGI Symbol;Acc:MGI:2685992]
ENSMUSG00000053436	29.37	28.11	33.03	9.94	10.01	10.99	30.17	10.3133	-1.5486	3.03641e-17	9.8951e-16	Mapk14	mitogen-activated protein kinase 14 [Source:MGI Symbol;Acc:MGI:1346865]
ENSMUSG00000020561	1.17	1.22	0.87	2.74	3.23	3.06	1.08667	3.01	1.46985	3.84785e-17	1.24601e-15	Twistnb	twist basic helix-loop-helix transcription factor 1 neighbor [Source:MGI Symbol;Acc:MGI:106292]
ENSMUSG00000028838	12.26	11.07	13.68	3.18	4.84	4.1	12.3367	4.04	-1.61053	4.07771e-17	1.30939e-15	Extl1	exostosin-like glycosyltransferase 1 [Source:MGI Symbol;Acc:MGI:1888742]
ENSMUSG00000078903	7.15	6.66	2.7	16.65	32.89	29.74	5.50333	26.4267	2.26362	4.17079e-17	1.33648e-15	Gm14391	predicted gene 14391 [Source:MGI Symbol;Acc:MGI:3709324]
ENSMUSG00000043621	1.8	2.26	1.94	0.04	0.13	0.1	2	0.09	-4.47393	4.97419e-17	1.58729e-15	Ubxn10	UBX domain protein 10 [Source:MGI Symbol;Acc:MGI:2443123]
ENSMUSG00000031403	1.83	2.15	2.7	4.5	6.61	6.17	2.22667	5.76	1.37118	5.15486e-17	1.63814e-15	Dkc1	dyskeratosis congenita 1, dyskerin [Source:MGI Symbol;Acc:MGI:1861727]
ENSMUSG00000078889	1.36	0.82	1.81	3.61	12.13	8.58	1.33	8.10667	2.60768	5.36586e-17	1.70166e-15	Gm14288	predicted gene 14288 [Source:MGI Symbol;Acc:MGI:3706570]
ENSMUSG00000074165	0.84	1.87	1.29	3.17	5.57	5.06	1.33333	4.6	1.7866	6.39285e-17	2.01901e-15	Zfp788	zinc finger protein 788 [Source:MGI Symbol;Acc:MGI:1914857]
ENSMUSG00000058748	1.18	1.46	0.95	3.12	5.6	5.36	1.19667	4.69333	1.97159	6.97187e-17	2.19285e-15	Zfp958	zinc finger protein 958 [Source:MGI Symbol;Acc:MGI:2385298]
ENSMUSG00000022064	0.87	0.61	0.83	2.15	3.29	3.03	0.77	2.82333	1.87447	7.71661e-17	2.41719e-15	Pibf1	progesterone immunomodulatory binding factor 1 [Source:MGI Symbol;Acc:MGI:1261910]
ENSMUSG00000036450	15.55	13.6	15.67	3.95	6.4	4.77	14.94	5.04	-1.56768	8.63022e-17	2.69787e-15	Hif1an	hypoxia-inducible factor 1, alpha subunit inhibitor [Source:MGI Symbol;Acc:MGI:2442345]
ENSMUSG00000020091	25.4	24.66	28.24	7.73	11.77	8.29	26.1	9.26333	-1.49445	1.01546e-16	3.16151e-15	Eif4ebp2	eukaryotic translation initiation factor 4E binding protein 2 [Source:MGI Symbol;Acc:MGI:109198]
ENSMUSG00000020393	40.79	35.35	39.25	10.62	17.22	13.52	38.4633	13.7867	-1.48021	1.03492e-16	3.21558e-15	Kremen1	kringle containing transmembrane protein 1 [Source:MGI Symbol;Acc:MGI:1933988]
ENSMUSG00000061808	0.71	0.55	0.41	6.2	7.93	2.97	0.556667	5.7	3.35608	1.0884e-16	3.36812e-15	Ttr	transthyretin [Source:MGI Symbol;Acc:MGI:98865]
ENSMUSG00000090093	0.73	2.93	0.67	3.64	7.68	6.75	1.44333	6.02333	2.06116	1.15145e-16	3.55356e-15	Gm14399	predicted gene 14399 [Source:MGI Symbol;Acc:MGI:3650082]
ENSMUSG00000020456	688.84	574.29	613.24	205.4	237.78	242.9	625.457	228.693	-1.4515	1.15762e-16	3.55367e-15	Ogdh	oxoglutarate (alpha-ketoglutarate) dehydrogenase (lipoamide) [Source:MGI Symbol;Acc:MGI:1098267]
ENSMUSG00000035623	0.91	1.17	1.47	2.88	3.43	3.86	1.18333	3.39	1.51843	1.35551e-16	4.12812e-15	Rsf1	remodeling and spacing factor 1 [Source:MGI Symbol;Acc:MGI:2682305]
ENSMUSG00000066154	0.05	0	0	24.09	25.46	7.08	0.0166667	18.8767	10.1454	1.60715e-16	4.85594e-15	Mup3	major urinary protein 3 [Source:MGI Symbol;Acc:MGI:97235]
ENSMUSG00000073830	0	0	0	26.01	24.65	9.45	0.001	20.0367	14.2904	1.83472e-16	5.51098e-15	Mup14	major urinary protein 14 [Source:MGI Symbol;Acc:MGI:3702005]
ENSMUSG00000059142	1.11	0.88	1.04	1.98	3.86	3.77	1.01	3.20333	1.66522	1.9215e-16	5.73796e-15	Zfp945	zinc finger protein 945 [Source:MGI Symbol;Acc:MGI:2445132]
ENSMUSG00000052676	0.53	1.02	0.82	2.64	3.69	2.63	0.79	2.98667	1.91861	1.93273e-16	5.74346e-15	Zmat1	zinc finger, matrin type 1 [Source:MGI Symbol;Acc:MGI:2442284]
ENSMUSG00000064356	2773.56	3326.05	2890.96	10566.3	7705.28	6518.34	2996.86	8263.3	1.46327	1.99406e-16	5.89726e-15	mt-Atp8	mitochondrially encoded ATP synthase 8 [Source:MGI Symbol;Acc:MGI:99926]
ENSMUSG00000044906	0.48	0.96	0.96	2.51	3.26	3.93	0.8	3.23333	2.01495	1.99074e-16	5.89726e-15	4930503L19Rik	RIKEN cDNA 4930503L19 gene [Source:MGI Symbol;Acc:MGI:1922045]
ENSMUSG00000093942	0.49	0.82	0.62	1.57	2.83	1.86	0.643333	2.08667	1.69756	2.05516e-16	6.06626e-15	Olfr46	olfactory receptor 46 [Source:MGI Symbol;Acc:MGI:1333824]
ENSMUSG00000044676	0.94	1.39	0.98	2.43	4.21	3.07	1.10333	3.23667	1.55264	2.71308e-16	7.93201e-15	Zfp612	zinc finger protein 612 [Source:MGI Symbol;Acc:MGI:2443465]
ENSMUSG00000078674	0.11	0.11	0	10.43	10.48	2.66	0.0733333	7.85667	6.7433	3.03258e-16	8.78248e-15	Mup18	major urinary protein 18 [Source:MGI Symbol;Acc:MGI:3705220]
ENSMUSG00000037306	10.9	10.06	10.88	3.2	4.34	3.31	10.6133	3.61667	-1.55315	3.06403e-16	8.85683e-15	Man1c1	mannosidase, alpha, class 1C, member 1 [Source:MGI Symbol;Acc:MGI:2446214]
ENSMUSG00000041530	5.62	5.49	6.43	1.4	2.38	2.04	5.84667	1.94	-1.59156	3.17657e-16	9.16488e-15	Ago1	argonaute RISC catalytic subunit 1 [Source:MGI Symbol;Acc:MGI:2446630]
ENSMUSG00000024087	1.55	1.71	1.36	5.6	3.84	4.7	1.54	4.71333	1.61382	3.21941e-16	9.27106e-15	Cyp1b1	cytochrome P450, family 1, subfamily b, polypeptide 1 [Source:MGI Symbol;Acc:MGI:88590]
ENSMUSG00000027254	4.28	2.89	3.74	0.65	1.07	0.68	3.63667	0.8	-2.18454	3.99719e-16	1.14039e-14	Map1a	microtubule-associated protein 1 A [Source:MGI Symbol;Acc:MGI:1306776]
ENSMUSG00000052726	0.47	0.71	0.61	1.04	1.81	1.87	0.596667	1.57333	1.39883	4.13994e-16	1.17892e-14	Kcnt2	potassium channel, subfamily T, member 2 [Source:MGI Symbol;Acc:MGI:3036273]
ENSMUSG00000046667	0.82	1.39	0.96	2.81	4.5	3.32	1.05667	3.54333	1.74559	4.51586e-16	1.28122e-14	Rbm12b1	RNA binding motif protein 12 B1 [Source:MGI Symbol;Acc:MGI:1919647]
ENSMUSG00000074829	1.2	1.54	1.79	3.36	6.25	4.7	1.51	4.77	1.65944	4.72759e-16	1.33635e-14	2010315B03Rik	RIKEN cDNA 2010315B03 gene [Source:MGI Symbol;Acc:MGI:1919321]
ENSMUSG00000000538	43.17	42.14	46.67	11.88	20.72	17.17	43.9933	16.59	-1.40697	5.32803e-16	1.50055e-14	Tom1l2	target of myb1-like 2 (chicken) [Source:MGI Symbol;Acc:MGI:2443306]
ENSMUSG00000079083	0.57	0.7	0.89	1.83	3.13	2.78	0.72	2.58	1.8413	5.43482e-16	1.52782e-14	Jrkl	Jrk-like [Source:MGI Symbol;Acc:MGI:1924782]
ENSMUSG00000031278	1.42	1.8	1.33	3.98	4.26	3.3	1.51667	3.84667	1.3427	6.11277e-16	1.71526e-14	Acsl4	acyl-CoA synthetase long-chain family member 4 [Source:MGI Symbol;Acc:MGI:1354713]
ENSMUSG00000069184	0.24	0.31	0.43	1.17	2.07	1.38	0.326667	1.54	2.23704	6.24877e-16	1.75023e-14	Zfp72	zinc finger protein 72 [Source:MGI Symbol;Acc:MGI:3033356]
ENSMUSG00000046881	0.28	0.32	0.19	1.09	1.39	0.84	0.263333	1.10667	2.07126	7.75579e-16	2.15659e-14	Olfr374	olfactory receptor 374 [Source:MGI Symbol;Acc:MGI:3030208]
ENSMUSG00000078670	137.13	115.05	144.62	40.36	55.86	46.94	132.267	47.72	-1.47078	7.96993e-16	2.21212e-14	Fam174b	family with sequence similarity 174, member B [Source:MGI Symbol;Acc:MGI:3698178]
ENSMUSG00000020380	0.89	1.22	1.16	2.05	3.52	3.81	1.09	3.12667	1.5203	8.51665e-16	2.35112e-14	Rad50	RAD50 double strand break repair protein [Source:MGI Symbol;Acc:MGI:109292]
ENSMUSG00000059729	1.41	2.17	1.8	3.74	6.48	4.24	1.79333	4.82	1.42639	9.39865e-16	2.5853e-14	Olfr1385	olfactory receptor 1385 [Source:MGI Symbol;Acc:MGI:3031219]
ENSMUSG00000053289	1.27	1.88	1.47	3.49	4.25	4.22	1.54	3.98667	1.37225	9.63259e-16	2.64491e-14	Ddx10	DEAD (Asp-Glu-Ala-Asp) box polypeptide 10 [Source:MGI Symbol;Acc:MGI:1924841]
ENSMUSG00000032536	111.95	104.65	111.44	40.1	44.88	39.89	109.347	41.6233	-1.39344	1.19398e-15	3.26093e-14	Trak1	trafficking protein, kinesin binding 1 [Source:MGI Symbol;Acc:MGI:1914345]
ENSMUSG00000024393	33.94	34.56	39.23	11.69	14.33	9.91	35.91	11.9767	-1.58416	1.26419e-15	3.44653e-14	Prrc2a	proline-rich coiled-coil 2A [Source:MGI Symbol;Acc:MGI:1915467]
ENSMUSG00000031099	0.47	0.32	0.26	1.73	1.16	1.7	0.35	1.53	2.1281	1.29186e-15	3.51573e-14	Smarca1	SWI/SNF related, matrix associated, actin dependent regulator of chromatin, subfamily a, member 1 [Source:MGI Symbol;Acc:MGI:1935127]
ENSMUSG00000051339	10.94	11.46	13.05	4.1	5.46	4.42	11.8167	4.66	-1.34242	1.31592e-15	3.57488e-14	2900026A02Rik	RIKEN cDNA 2900026A02 gene [Source:MGI Symbol;Acc:MGI:1920194]
ENSMUSG00000078672	0	0	0	11.05	11.84	3.1	0.001	8.66333	13.0807	1.47731e-15	3.99916e-14	Mup20	major urinary protein 20 [Source:MGI Symbol;Acc:MGI:3651981]
ENSMUSG00000036026	36.96	38.69	34.76	11.56	11.95	13.72	36.8033	12.41	-1.56833	1.61254e-15	4.34989e-14	Tmem63b	transmembrane protein 63b [Source:MGI Symbol;Acc:MGI:2387609]
ENSMUSG00000003534	12.6	11.93	15.51	2.41	4.59	2.82	13.3467	3.27333	-2.02765	1.69041e-15	4.54398e-14	Ddr1	discoidin domain receptor family, member 1 [Source:MGI Symbol;Acc:MGI:99216]
ENSMUSG00000029007	10.66	9.36	9.27	2.62	3.77	3.15	9.76333	3.18	-1.61835	1.89114e-15	5.057e-14	Agtrap	angiotensin II, type I receptor-associated protein [Source:MGI Symbol;Acc:MGI:1339977]
ENSMUSG00000025221	132.84	114.05	144.68	43.27	54.75	49.12	130.523	49.0467	-1.41208	1.93688e-15	5.16131e-14	Kcnip2	Kv channel-interacting protein 2 [Source:MGI Symbol;Acc:MGI:2135916]
ENSMUSG00000032737	45.48	37.93	46.34	14.48	19.44	17.59	43.25	17.17	-1.33281	1.98918e-15	5.29149e-14	Inppl1	inositol polyphosphate phosphatase-like 1 [Source:MGI Symbol;Acc:MGI:1333787]
ENSMUSG00000090015	0.14	0.17	0.3	1.4	2.06	1.51	0.203333	1.65667	3.02636	2.08507e-15	5.52741e-14	Gm15446	predicted gene 15446 [Source:MGI Symbol;Acc:MGI:3709333]
ENSMUSG00000020676	1.88	1.76	0.81	15.76	8.6	8.28	1.48333	10.88	2.87476	2.36221e-15	6.24053e-14	Ccl11	chemokine (C-C motif) ligand 11 [Source:MGI Symbol;Acc:MGI:103576]
ENSMUSG00000025453	235.14	176.5	222.7	59.5	91.55	79.78	211.447	76.9433	-1.45843	2.43132e-15	6.41209e-14	Nnt	nicotinamide nucleotide transhydrogenase [Source:MGI Symbol;Acc:MGI:109279]
ENSMUSG00000057396	0.61	0.69	0.53	1.61	3.11	2.18	0.61	2.3	1.91475	2.54001e-15	6.68725e-14	Zfp759	zinc finger protein 759 [Source:MGI Symbol;Acc:MGI:2446280]
ENSMUSG00000032083	0	0	0	9.04	9.29	2.83	0.001	7.05333	12.7841	2.58983e-15	6.80672e-14	Apoa1	apolipoprotein A-I [Source:MGI Symbol;Acc:MGI:88049]
ENSMUSG00000038319	23.69	22.16	22.99	8.41	10.37	8.55	22.9467	9.11	-1.33276	2.66667e-15	6.99669e-14	Kcnh2	potassium voltage-gated channel, subfamily H (eag-related), member 2 [Source:MGI Symbol;Acc:MGI:1341722]
ENSMUSG00000041037	5.76	6.22	5.92	1.41	2.42	1.92	5.96667	1.91667	-1.63833	2.67133e-15	6.99697e-14	Irgq	immunity-related GTPase family, Q [Source:MGI Symbol;Acc:MGI:2667176]
ENSMUSG00000037622	17.78	17.83	17.69	5.2	7.81	5.25	17.7667	6.08667	-1.54545	3.37768e-15	8.78713e-14	Wdtc1	WD and tetratricopeptide repeats 1 [Source:MGI Symbol;Acc:MGI:2685541]
ENSMUSG00000001419	45.41	48.13	45.18	14.81	20.74	16.73	46.24	17.4267	-1.40784	3.43723e-15	8.91183e-14	Mef2d	myocyte enhancer factor 2D [Source:MGI Symbol;Acc:MGI:99533]
ENSMUSG00000001911	35.83	35.07	37.34	7.83	13.87	9.76	36.08	10.4867	-1.78264	3.55036e-15	9.18964e-14	Nfix	nuclear factor I/X [Source:MGI Symbol;Acc:MGI:97311]
ENSMUSG00000037692	6.05	6.56	7.25	2.08	2.49	1.95	6.62	2.17333	-1.60692	3.95061e-15	1.01741e-13	Ahdc1	AT hook, DNA binding motif, containing 1 [Source:MGI Symbol;Acc:MGI:2444218]
ENSMUSG00000014498	12.95	10.08	13.57	3.32	4.76	3.48	12.2	3.85333	-1.6627	4.22864e-15	1.08719e-13	Ankrd52	ankyrin repeat domain 52 [Source:MGI Symbol;Acc:MGI:2444029]
ENSMUSG00000005681	0.54	0	0.32	9.22	10.4	4.8	0.286667	8.14	4.82758	5.18677e-15	1.32026e-13	Apoa2	apolipoprotein A-II [Source:MGI Symbol;Acc:MGI:88050]
ENSMUSG00000021061	17.62	15.31	20.86	4.7	7.67	5.52	17.93	5.96333	-1.58818	5.40045e-15	1.37011e-13	Sptb	spectrin beta, erythrocytic [Source:MGI Symbol;Acc:MGI:98387]
ENSMUSG00000037999	0.81	1.19	0.8	1.91	2.65	2.47	0.933333	2.34333	1.3281	5.64129e-15	1.42885e-13	Arap2	ArfGAP with RhoGAP domain, ankyrin repeat and PH domain 2 [Source:MGI Symbol;Acc:MGI:2684416]
ENSMUSG00000070605	0.85	1	0.77	1.8	2.53	2.69	0.873333	2.34	1.4219	6.5061e-15	1.63709e-13	Zfp992	zinc finger protein 992 [Source:MGI Symbol;Acc:MGI:3700963]
ENSMUSG00000054387	2.5	4.09	2.77	5.26	10.62	8.59	3.12	8.15667	1.38643	7.13753e-15	1.78718e-13	Mdm4	transformed mouse 3T3 cell double minute 4 [Source:MGI Symbol;Acc:MGI:107934]
ENSMUSG00000058230	14.02	13.19	16.07	4.47	5.16	3.99	14.4267	4.54	-1.66797	7.7878e-15	1.94682e-13	Arhgap35	Rho GTPase activating protein 35 [Source:MGI Symbol;Acc:MGI:1929494]
ENSMUSG00000078185	0.59	0.53	0.62	1.11	1.89	1.62	0.58	1.54	1.40881	7.89497e-15	1.9704e-13	Chml	choroideremia-like [Source:MGI Symbol;Acc:MGI:101913]
ENSMUSG00000110519	0.39	0.49	0.36	1.61	6.13	1.54	0.413333	3.09333	2.90378	1.29176e-14	3.15721e-13	Olfr839-ps1	olfactory receptor 839, pseudogene 1 [Source:MGI Symbol;Acc:MGI:3030673]
ENSMUSG00000044519	0.52	0.73	0.61	1.8	2.8	1.66	0.62	2.08667	1.75086	1.31219e-14	3.20205e-13	Zfp488	zinc finger protein 488 [Source:MGI Symbol;Acc:MGI:2686052]
ENSMUSG00000025583	8.22	6.89	8.46	2.37	3.32	2.79	7.85667	2.82667	-1.47482	1.44644e-14	3.51844e-13	Rptor	regulatory associated protein of MTOR, complex 1 [Source:MGI Symbol;Acc:MGI:1921620]
ENSMUSG00000024219	22.15	21.16	26.86	7.93	7.74	7.11	23.39	7.59333	-1.62309	1.47772e-14	3.58885e-13	Anks1	ankyrin repeat and SAM domain containing 1 [Source:MGI Symbol;Acc:MGI:2446180]
ENSMUSG00000062627	0.39	0.62	0.42	1.2	1.83	1.32	0.476667	1.45	1.605	1.62157e-14	3.9258e-13	Mysm1	myb-like, SWIRM and MPN domains 1 [Source:MGI Symbol;Acc:MGI:2444584]
ENSMUSG00000092416	0.33	0.38	0.51	1	2.1	1.6	0.406667	1.56667	1.94578	1.65363e-14	3.99711e-13	Zfp141	zinc finger protein 141 [Source:MGI Symbol;Acc:MGI:3584269]
ENSMUSG00000050989	14.02	13.57	15.67	4.43	6.38	4.71	14.42	5.17333	-1.47891	1.94329e-14	4.6533e-13	Selenon	selenoprotein N [Source:MGI Symbol;Acc:MGI:2151208]
ENSMUSG00000047996	1.34	1.96	1.28	3.18	4.65	4.26	1.52667	4.03	1.40039	1.94131e-14	4.6533e-13	Prrg1	proline rich Gla (G-carboxyglutamic acid) 1 [Source:MGI Symbol;Acc:MGI:1917364]
ENSMUSG00000032712	1	1.12	1.56	5.62	4.28	3.46	1.22667	4.45333	1.86014	1.96174e-14	4.69015e-13	Resf1	retroelement silencing factor 1 [Source:MGI Symbol;Acc:MGI:1914496]
ENSMUSG00000067928	0.19	0.35	0.25	0.9	1.47	1.6	0.263333	1.32333	2.32921	2.12245e-14	5.06648e-13	Zfp760	zinc finger protein 760 [Source:MGI Symbol;Acc:MGI:2679257]
ENSMUSG00000005580	5.51	5.26	5.72	0.99	1.89	1.67	5.49667	1.51667	-1.85765	2.15216e-14	5.12942e-13	Adcy9	adenylate cyclase 9 [Source:MGI Symbol;Acc:MGI:108450]
ENSMUSG00000073600	19.76	18.83	22.17	6.25	9.57	7.01	20.2533	7.61	-1.41219	2.22813e-14	5.29405e-13	Prob1	proline rich basic protein 1 [Source:MGI Symbol;Acc:MGI:2686460]
ENSMUSG00000020741	61.05	51.55	62.48	20.48	24.52	24.91	58.36	23.3033	-1.32444	2.33911e-14	5.53206e-13	Cluh	clustered mitochondria (cluA/CLU1) homolog [Source:MGI Symbol;Acc:MGI:1921398]
ENSMUSG00000040651	1.01	1.21	1.43	2.53	5.76	3.21	1.21667	3.83333	1.65567	2.44635e-14	5.76791e-13	Tasor	transcription activation suppressor [Source:MGI Symbol;Acc:MGI:1921694]
ENSMUSG00000059713	4.44	5.11	5.24	0.84	1.5	1.63	4.93	1.32333	-1.89741	2.79006e-14	6.53812e-13	Rcan3	regulator of calcineurin 3 [Source:MGI Symbol;Acc:MGI:1858220]
ENSMUSG00000030359	0.11	0.05	0.1	2.17	2.25	0.42	0.0866667	1.61333	4.21842	2.92939e-14	6.84373e-13	Pzp	PZP, alpha-2-macroglobulin like [Source:MGI Symbol;Acc:MGI:87854]
ENSMUSG00000030835	44.87	44.85	44.36	17.13	17.78	17.81	44.6933	17.5733	-1.34667	3.10085e-14	7.23328e-13	Nomo1	nodal modulator 1 [Source:MGI Symbol;Acc:MGI:2385850]
ENSMUSG00000063558	2.53	2.92	2.38	3.99	8.71	8.09	2.61	6.93	1.40881	4.20116e-14	9.72603e-13	Aox1	aldehyde oxidase 1 [Source:MGI Symbol;Acc:MGI:88035]
ENSMUSG00000096688	0	0	0	7.53	8.72	2.26	0.001	6.17	12.5911	4.45475e-14	1.02808e-12	Mup17	major urinary protein 17 [Source:MGI Symbol;Acc:MGI:3705217]
ENSMUSG00000094856	2.65	4.59	3.65	10.79	14.36	9.06	3.63	11.4033	1.65141	5.11445e-14	1.17342e-12	Gm21962	predicted gene, 21962 [Source:MGI Symbol;Acc:MGI:5439431]
ENSMUSG00000039477	7.55	8.38	8.59	1.92	3.65	2.61	8.17333	2.72667	-1.58379	6.72147e-14	1.51941e-12	Tnrc18	trinucleotide repeat containing 18 [Source:MGI Symbol;Acc:MGI:3648294]
ENSMUSG00000041238	0.7	0.7	0.83	3.6	2.58	2.32	0.743333	2.83333	1.93042	6.91441e-14	1.56072e-12	Rbbp8	retinoblastoma binding protein 8, endonuclease [Source:MGI Symbol;Acc:MGI:2442995]
ENSMUSG00000028256	1.2	1.37	1.45	2.42	4.39	4.43	1.34	3.74667	1.48337	7.34608e-14	1.6533e-12	Odf2l	outer dense fiber of sperm tails 2-like [Source:MGI Symbol;Acc:MGI:1098600]
ENSMUSG00000033124	24.36	22.94	26.76	8.45	11.09	8.39	24.6867	9.31	-1.40688	7.65184e-14	1.71457e-12	Atg9a	autophagy related 9A [Source:MGI Symbol;Acc:MGI:2138446]
ENSMUSG00000042010	47.36	38.58	38.59	9.43	17.17	13.82	41.51	13.4733	-1.62335	8.5565e-14	1.90892e-12	Acacb	acetyl-Coenzyme A carboxylase beta [Source:MGI Symbol;Acc:MGI:2140940]
ENSMUSG00000073427	0.21	0.75	0.19	1.54	2.96	2.46	0.383333	2.32	2.59745	8.87938e-14	1.97808e-12	Gm4924	predicted gene 4924 [Source:MGI Symbol;Acc:MGI:3643133]
ENSMUSG00000059834	0.47	0.46	0.54	1.64	2.81	1.87	0.49	2.10667	2.10411	9.18883e-14	2.04405e-12	Sclt1	sodium channel and clathrin linker 1 [Source:MGI Symbol;Acc:MGI:1914411]
ENSMUSG00000113450	0.36	0.72	0.55	1.71	2.87	2.96	0.543333	2.51333	2.20969	9.5248e-14	2.11572e-12	Gm49359	predicted gene, 49359 [Source:MGI Symbol;Acc:MGI:6121568]
ENSMUSG00000033538	0.72	1.51	1.65	4.27	7.31	5.42	1.29333	5.66667	2.13141	1.09958e-13	2.43192e-12	Casp4	caspase 4, apoptosis-related cysteine peptidase [Source:MGI Symbol;Acc:MGI:107700]
ENSMUSG00000039901	7.44	7.15	7.23	2.23	2.83	2.5	7.27333	2.52	-1.52919	1.16359e-13	2.56978e-12	Armh3	armadillo-like helical domain containing 3 [Source:MGI Symbol;Acc:MGI:1918867]
ENSMUSG00000029512	22.82	20.57	20.69	6.4	9.78	8.27	21.36	8.15	-1.39004	1.24679e-13	2.73386e-12	Ulk1	unc-51 like kinase 1 [Source:MGI Symbol;Acc:MGI:1270126]
ENSMUSG00000024053	11.38	13.19	19.7	3.42	4.38	3.72	14.7567	3.84	-1.94219	1.31537e-13	2.86785e-12	Emilin2	elastin microfibril interfacer 2 [Source:MGI Symbol;Acc:MGI:2389136]
ENSMUSG00000052214	38.61	33.68	39.4	13.72	15.5	13.06	37.23	14.0933	-1.40145	1.39769e-13	3.04301e-12	Opa3	optic atrophy 3 [Source:MGI Symbol;Acc:MGI:2686271]
ENSMUSG00000078673	0	0	0.07	10.34	9.99	4.99	0.0233333	8.44	8.49871	1.40069e-13	3.04521e-12	Mup19	major urinary protein 19 [Source:MGI Symbol;Acc:MGI:3705235]
ENSMUSG00000070803	16.09	13.31	17.1	3.64	5.26	3.91	15.5	4.27	-1.85996	1.43745e-13	3.1163e-12	Cited4	Cbp/p300-interacting transactivator, with Glu/Asp-rich carboxy-terminal domain, 4 [Source:MGI Symbol;Acc:MGI:1861694]
ENSMUSG00000032511	50.83	46.24	50.21	15.98	19.8	13.06	49.0933	16.28	-1.59243	1.43661e-13	3.1163e-12	Scn5a	sodium channel, voltage-gated, type V, alpha [Source:MGI Symbol;Acc:MGI:98251]
ENSMUSG00000013275	14.37	16.23	16.34	4.9	7.56	5.63	15.6467	6.03	-1.37563	1.50354e-13	3.25167e-12	Slc41a1	solute carrier family 41, member 1 [Source:MGI Symbol;Acc:MGI:2444823]
ENSMUSG00000040729	0.19	0.33	0.22	0.96	1.39	1.18	0.246667	1.17667	2.25407	1.50413e-13	3.25167e-12	Cep126	centrosomal protein 126 [Source:MGI Symbol;Acc:MGI:2680221]
ENSMUSG00000016028	4.07	2.18	4.14	0.57	1.42	1.08	3.46333	1.02333	-1.75889	1.74681e-13	3.771e-12	Celsr1	cadherin, EGF LAG seven-pass G-type receptor 1 [Source:MGI Symbol;Acc:MGI:1100883]
ENSMUSG00000049265	53.95	57.36	60.48	21.16	23.91	18.05	57.2633	21.04	-1.44448	1.82965e-13	3.93876e-12	Kcnk3	potassium channel, subfamily K, member 3 [Source:MGI Symbol;Acc:MGI:1100509]
ENSMUSG00000038807	31.88	24.09	35.46	8.98	11.72	8.19	30.4767	9.63	-1.6621	1.92285e-13	4.12205e-12	Rap1gap2	RAP1 GTPase activating protein 2 [Source:MGI Symbol;Acc:MGI:3028623]
ENSMUSG00000035236	0.33	0.72	0.87	1.43	2.21	1.91	0.64	1.85	1.53138	2.12359e-13	4.53338e-12	Scai	suppressor of cancer cell invasion [Source:MGI Symbol;Acc:MGI:2443716]
ENSMUSG00000110185	1.92	2.49	2.2	4.09	8.74	5.26	2.20333	6.03	1.45247	2.29536e-13	4.86622e-12	Igip	IgA inducing protein [Source:MGI Symbol;Acc:MGI:1924271]
ENSMUSG00000019731	30.28	28.17	32.82	11.46	12.27	10.54	30.4233	11.4233	-1.41319	2.32806e-13	4.92874e-12	Slc35e1	solute carrier family 35, member E1 [Source:MGI Symbol;Acc:MGI:2142403]
ENSMUSG00000021294	4.43	5.04	5.68	1.47	2.01	1.89	5.05	1.79	-1.49632	2.46349e-13	5.20113e-12	Kif26a	kinesin family member 26A [Source:MGI Symbol;Acc:MGI:2447072]
ENSMUSG00000029298	2.97	4.85	3.73	8.67	15.48	6.99	3.85	10.38	1.43088	2.50612e-13	5.28385e-12	Gbp9	guanylate-binding protein 9 [Source:MGI Symbol;Acc:MGI:3605620]
ENSMUSG00000028001	0	0	0	3.29	3.63	0.7	0.001	2.54	11.3106	2.81013e-13	5.87639e-12	Fga	fibrinogen alpha chain [Source:MGI Symbol;Acc:MGI:1316726]
ENSMUSG00000032487	0.16	0.35	0.43	2.07	2.56	1.11	0.313333	1.91333	2.61032	2.92147e-13	6.08436e-12	Ptgs2	prostaglandin-endoperoxide synthase 2 [Source:MGI Symbol;Acc:MGI:97798]
ENSMUSG00000026185	47.94	57.74	77.64	16.66	24.58	18.42	61.1067	19.8867	-1.61953	4.01613e-13	8.19729e-12	Igfbp5	insulin-like growth factor binding protein 5 [Source:MGI Symbol;Acc:MGI:96440]
ENSMUSG00000020747	27.23	24.8	27.75	7.38	12.07	10.79	26.5933	10.08	-1.39957	5.02027e-13	1.01657e-11	Tmem94	transmembrane protein 94 [Source:MGI Symbol;Acc:MGI:1919197]
ENSMUSG00000003316	29.8	25.84	31.43	6.45	12.49	9.33	29.0233	9.42333	-1.6229	5.02878e-13	1.01695e-11	Glg1	golgi apparatus protein 1 [Source:MGI Symbol;Acc:MGI:104967]
ENSMUSG00000015405	0.54	0.85	0.41	2.18	2.26	2.13	0.6	2.19	1.8679	5.19393e-13	1.04759e-11	Ace2	angiotensin I converting enzyme (peptidyl-dipeptidase A) 2 [Source:MGI Symbol;Acc:MGI:1917258]
ENSMUSG00000060771	0.62	0.86	0.81	1.51	2.16	2.14	0.763333	1.93667	1.34319	5.22989e-13	1.05208e-11	Tsga10	testis specific 10 [Source:MGI Symbol;Acc:MGI:2685063]
ENSMUSG00000078896	3.1	4.68	2.68	10.38	17.1	14.38	3.48667	13.9533	2.00069	5.35592e-13	1.07602e-11	Zfp965	zinc finger protein 965 [Source:MGI Symbol;Acc:MGI:3779822]
ENSMUSG00000036046	9.94	9.76	11.05	3.64	4.21	3.35	10.25	3.73333	-1.45709	5.55268e-13	1.11258e-11	5031439G07Rik	RIKEN cDNA 5031439G07 gene [Source:MGI Symbol;Acc:MGI:2444899]
ENSMUSG00000079015	0.01	0.01	0	10.28	12.38	2.94	0.00666667	8.53333	10.3219	6.09802e-13	1.21711e-11	Serpina1c	serine (or cysteine) peptidase inhibitor, clade A, member 1C [Source:MGI Symbol;Acc:MGI:891969]
ENSMUSG00000032741	15.48	13.91	16.72	4.27	6.77	4.18	15.37	5.07333	-1.59911	6.2897e-13	1.25215e-11	Tpcn1	two pore channel 1 [Source:MGI Symbol;Acc:MGI:2182472]
ENSMUSG00000038970	7.06	7.35	8.84	1.9	3.45	2.59	7.75	2.64667	-1.55002	6.47538e-13	1.28578e-11	Lmtk2	lemur tyrosine kinase 2 [Source:MGI Symbol;Acc:MGI:3036247]
ENSMUSG00000001482	24.7	23.84	26.15	7.09	12.17	9.89	24.8967	9.71667	-1.35742	7.9628e-13	1.56895e-11	Def8	differentially expressed in FDCP 8 [Source:MGI Symbol;Acc:MGI:1346331]
ENSMUSG00000003929	0.61	0.52	0.6	1.26	2.06	1.96	0.576667	1.76	1.60977	9.07353e-13	1.78094e-11	Zfp81	zinc finger protein 81 [Source:MGI Symbol;Acc:MGI:1890752]
ENSMUSG00000040761	4.02	4.11	4.47	1.32	2.02	1.44	4.2	1.59333	-1.39834	9.91545e-13	1.94371e-11	Spen	spen family transcription repressor [Source:MGI Symbol;Acc:MGI:1891706]
ENSMUSG00000042524	26.25	27.71	26.89	9.77	10.8	11.68	26.95	10.75	-1.32595	1.01904e-12	1.99505e-11	Sun2	Sad1 and UNC84 domain containing 2 [Source:MGI Symbol;Acc:MGI:2443011]
ENSMUSG00000018428	45.21	31.96	41.07	10.96	14.25	13.89	39.4133	13.0333	-1.59648	1.0308e-12	2.01552e-11	Akap1	A kinase (PRKA) anchor protein 1 [Source:MGI Symbol;Acc:MGI:104729]
ENSMUSG00000032413	0.53	0.67	0.57	1.21	2.18	1.51	0.59	1.63333	1.46903	1.12e-12	2.18159e-11	Rasa2	RAS p21 protein activator 2 [Source:MGI Symbol;Acc:MGI:2149960]
ENSMUSG00000037151	19.62	15.78	20.4	5.3	7.58	7.27	18.6	6.71667	-1.46949	1.31903e-12	2.55187e-11	Lrrc20	leucine rich repeat containing 20 [Source:MGI Symbol;Acc:MGI:2387182]
ENSMUSG00000033904	0.45	0.94	0.71	1.86	2.31	2.03	0.7	2.06667	1.56188	1.4404e-12	2.77051e-11	Ccp110	centriolar coiled coil protein 110 [Source:MGI Symbol;Acc:MGI:2141942]
ENSMUSG00000116461	0.86	1.04	1.1	1.97	2.8	4.09	1	2.95333	1.56234	1.49897e-12	2.87956e-11	Gm44502	predicted readthrough transcript (NMD candidate), 44502 [Source:MGI Symbol;Acc:MGI:3846135]
ENSMUSG00000024188	5.64	6.39	4.72	9.95	17.78	14.6	5.58333	14.11	1.33752	1.52198e-12	2.92011e-11	Luc7l	Luc7-like [Source:MGI Symbol;Acc:MGI:1914228]
ENSMUSG00000026715	0	0.08	0	2.51	2	0.46	0.0266667	1.65667	5.9571	1.55152e-12	2.96936e-11	Serpinc1	serine (or cysteine) peptidase inhibitor, clade C (antithrombin), member 1 [Source:MGI Symbol;Acc:MGI:88095]
ENSMUSG00000059423	0.5	0.41	0.46	1.42	1.64	1.29	0.456667	1.45	1.66684	1.68084e-12	3.19693e-11	Zfp933	zinc finger protein 933 [Source:MGI Symbol;Acc:MGI:1922865]
ENSMUSG00000028737	22.21	30.08	22.62	5.97	10.05	8.67	24.97	8.23	-1.60123	1.71382e-12	3.25562e-11	Aldh4a1	aldehyde dehydrogenase 4 family, member A1 [Source:MGI Symbol;Acc:MGI:2443883]
ENSMUSG00000015882	0.42	0.52	0.3	1.09	1.76	1.27	0.413333	1.37333	1.7323	1.72074e-12	3.26473e-11	Lcorl	ligand dependent nuclear receptor corepressor-like [Source:MGI Symbol;Acc:MGI:2651932]
ENSMUSG00000074768	0	0	0	1.61	1.88	0.74	0.001	1.41	10.4615	1.83411e-12	3.46696e-11	Bhmt	betaine-homocysteine methyltransferase [Source:MGI Symbol;Acc:MGI:1339972]
ENSMUSG00000053617	10.47	10.27	12.18	3.43	4.66	3.08	10.9733	3.72333	-1.55934	1.92568e-12	3.63112e-11	Sh3pxd2a	SH3 and PX domains 2A [Source:MGI Symbol;Acc:MGI:1298393]
ENSMUSG00000026986	4.03	3.57	2.34	7.01	9.42	12.51	3.31333	9.64667	1.54175	1.93236e-12	3.63924e-11	Hnmt	histamine N-methyltransferase [Source:MGI Symbol;Acc:MGI:2153181]
ENSMUSG00000020821	136.87	125.25	145.26	53.21	58.39	48.65	135.793	53.4167	-1.34605	1.98997e-12	3.73855e-11	Kif1c	kinesin family member 1C [Source:MGI Symbol;Acc:MGI:1098260]
ENSMUSG00000032777	16.21	14.07	17.21	4.69	7.64	6	15.83	6.11	-1.37342	2.0098e-12	3.7666e-11	Gtf3c1	general transcription factor III C 1 [Source:MGI Symbol;Acc:MGI:107887]
ENSMUSG00000078898	1.85	2.94	0.57	8.07	14.38	10.79	1.78667	11.08	2.63262	2.04268e-12	3.81424e-11	Zfp968	zinc finger protein 968 [Source:MGI Symbol;Acc:MGI:3782903]
ENSMUSG00000066366	0.44	1.07	1.04	11.65	11.01	2.25	0.85	8.30333	3.28816	2.11399e-12	3.93782e-11	Serpina1a	serine (or cysteine) peptidase inhibitor, clade A, member 1A [Source:MGI Symbol;Acc:MGI:891971]
ENSMUSG00000032340	24.87	19.32	24.98	6.62	9.4	7.25	23.0567	7.75667	-1.57168	2.15566e-12	4.01057e-11	Neo1	neogenin [Source:MGI Symbol;Acc:MGI:1097159]
ENSMUSG00000019841	0.93	0.99	1	2.03	3	2.55	0.973333	2.52667	1.37623	2.30073e-12	4.24957e-11	Rev3l	REV3 like, DNA directed polymerase zeta catalytic subunit [Source:MGI Symbol;Acc:MGI:1337131]
ENSMUSG00000032103	1.37	1.24	1.56	2.7	4.66	4.01	1.39	3.79	1.44711	2.3854e-12	4.3901e-11	Pus3	pseudouridine synthase 3 [Source:MGI Symbol;Acc:MGI:1914299]
ENSMUSG00000073700	25.25	22.18	24.5	7.37	11.73	8.35	23.9767	9.15	-1.38979	2.41899e-12	4.43597e-11	Klhl21	kelch-like 21 [Source:MGI Symbol;Acc:MGI:1919288]
ENSMUSG00000042213	0.27	0.35	0.39	1.09	1.77	1.71	0.336667	1.52333	2.17784	2.47804e-12	4.53343e-11	Zfand4	zinc finger, AN1-type domain 4 [Source:MGI Symbol;Acc:MGI:1914742]
ENSMUSG00000000085	21.89	19.56	23.43	6.87	9.01	7.92	21.6267	7.93333	-1.44681	2.52697e-12	4.60648e-11	Scmh1	sex comb on midleg homolog 1 [Source:MGI Symbol;Acc:MGI:1352762]
ENSMUSG00000055932	16.73	19.6	18.11	5.61	7.8	8.04	18.1467	7.15	-1.34369	2.7022e-12	4.90841e-11	Fto	fat mass and obesity associated [Source:MGI Symbol;Acc:MGI:1347093]
ENSMUSG00000050195	4.45	3.15	1.58	0.24	0.27	0.36	3.06	0.29	-3.39941	2.76722e-12	5.00874e-11	Scd4	stearoyl-coenzyme A desaturase 4 [Source:MGI Symbol;Acc:MGI:2670997]
ENSMUSG00000022965	80.06	66.28	72.23	25.89	34.18	23.6	72.8567	27.89	-1.38531	2.81902e-12	5.09648e-11	Ifngr2	interferon gamma receptor 2 [Source:MGI Symbol;Acc:MGI:107654]
ENSMUSG00000030824	50.09	53.56	54.26	17.01	25.72	18.24	52.6367	20.3233	-1.37293	3.35071e-12	6.01068e-11	Nucb1	nucleobindin 1 [Source:MGI Symbol;Acc:MGI:97388]
ENSMUSG00000040710	1.42	1.92	1.29	2.45	6.61	5.89	1.54333	4.98333	1.69106	3.3521e-12	6.01068e-11	St8sia4	ST8 alpha-N-acetyl-neuraminide alpha-2,8-sialyltransferase 4 [Source:MGI Symbol;Acc:MGI:106018]
ENSMUSG00000040964	24.88	19.9	28.77	7.33	7.22	7.89	24.5167	7.48	-1.71265	3.59773e-12	6.42858e-11	Arhgef10l	Rho guanine nucleotide exchange factor (GEF) 10-like [Source:MGI Symbol;Acc:MGI:1920004]
ENSMUSG00000020422	6.1	5.61	6.9	1.78	2.79	2.42	6.20333	2.33	-1.41271	4.05697e-12	7.23233e-11	Tns3	tensin 3 [Source:MGI Symbol;Acc:MGI:2443012]
ENSMUSG00000028389	0.41	0.48	0.51	1.1	1.64	1.82	0.466667	1.52	1.70361	4.25207e-12	7.56257e-11	Zfp37	zinc finger protein 37 [Source:MGI Symbol;Acc:MGI:99181]
ENSMUSG00000027750	17.09	12.48	20.36	35.04	60.76	30.17	16.6433	41.99	1.3351	4.45723e-12	7.89089e-11	Postn	periostin, osteoblast specific factor [Source:MGI Symbol;Acc:MGI:1926321]
ENSMUSG00000026489	377.26	328.67	404.43	108.56	171.54	137.43	370.12	139.177	-1.41108	4.47341e-12	7.9104e-11	Coq8a	coenzyme Q8A [Source:MGI Symbol;Acc:MGI:1914676]
ENSMUSG00000037656	95.87	80.82	94.08	27.54	37.11	33.81	90.2567	32.82	-1.45946	4.94297e-12	8.72064e-11	Slc20a2	solute carrier family 20, member 2 [Source:MGI Symbol;Acc:MGI:97851]
ENSMUSG00000057894	0.35	0.4	0.32	0.71	1.74	1.38	0.356667	1.27667	1.83973	5.49971e-12	9.64743e-11	Zfp329	zinc finger protein 329 [Source:MGI Symbol;Acc:MGI:1921283]
ENSMUSG00000029798	0.52	0.79	0.73	1.87	4.65	1.79	0.68	2.77	2.02628	5.96873e-12	1.04107e-10	Herc6	hect domain and RLD 6 [Source:MGI Symbol;Acc:MGI:1914388]
ENSMUSG00000064061	0.37	0.68	0.66	1.11	2.23	1.55	0.57	1.63	1.51584	6.57053e-12	1.14085e-10	Dzip3	DAZ interacting protein 3, zinc finger [Source:MGI Symbol;Acc:MGI:1917433]
ENSMUSG00000031093	0.68	0.8	0.7	2.14	3.76	2.08	0.726667	2.66	1.87206	6.62175e-12	1.14585e-10	Dock11	dedicator of cytokinesis 11 [Source:MGI Symbol;Acc:MGI:1923224]
ENSMUSG00000074865	0.13	0.43	0.57	1.74	2.3	2.58	0.376667	2.20667	2.55051	6.62926e-12	1.14586e-10	Zfp934	zinc finger protein 934 [Source:MGI Symbol;Acc:MGI:1924367]
ENSMUSG00000054422	0.09	0.09	0	11.31	11.97	4.42	0.06	9.23333	7.26575	6.72932e-12	1.16054e-10	Fabp1	fatty acid binding protein 1, liver [Source:MGI Symbol;Acc:MGI:95479]
ENSMUSG00000074867	0.25	0.13	0.1	0.91	1.88	1.62	0.16	1.47	3.19967	6.85075e-12	1.18016e-10	Zfp808	zinc finger protein 808 [Source:MGI Symbol;Acc:MGI:3704127]
ENSMUSG00000078899	3.73	5.73	1.75	26.31	33.53	26.79	3.73667	28.8767	2.95008	7.97812e-12	1.36365e-10	Gm4631	predicted gene 4631 [Source:MGI Symbol;Acc:MGI:3782813]
ENSMUSG00000027160	0.43	0.86	0.88	2.3	2.83	2.82	0.723333	2.65	1.87326	8.0656e-12	1.37707e-10	Ccdc34	coiled-coil domain containing 34 [Source:MGI Symbol;Acc:MGI:1915451]
ENSMUSG00000063410	20.47	20.67	23.38	8	9.43	7.32	21.5067	8.25	-1.38232	8.34649e-12	1.41872e-10	Stk24	serine/threonine kinase 24 [Source:MGI Symbol;Acc:MGI:2385007]
ENSMUSG00000041241	19.6	13.55	25.14	4.97	5.59	5.39	19.43	5.31667	-1.86969	8.45774e-12	1.43604e-10	Mul1	mitochondrial ubiquitin ligase activator of NFKB 1 [Source:MGI Symbol;Acc:MGI:1915600]
ENSMUSG00000015474	24.87	18.77	23.2	6.74	8.15	7.07	22.28	7.32	-1.60583	8.60849e-12	1.46002e-10	Ppt2	palmitoyl-protein thioesterase 2 [Source:MGI Symbol;Acc:MGI:1860075]
ENSMUSG00000095463	28.29	27.92	30.11	9.11	10.4	10.66	28.7733	10.0567	-1.51658	9.20257e-12	1.55391e-10	Entpd4	ectonucleoside triphosphate diphosphohydrolase 4 [Source:MGI Symbol;Acc:MGI:1914714]
ENSMUSG00000051817	5.21	4.78	5.13	1.34	2.14	1.6	5.04	1.69333	-1.57356	1.05838e-11	1.7793e-10	Sox12	SRY (sex determining region Y)-box 12 [Source:MGI Symbol;Acc:MGI:98360]
ENSMUSG00000046312	13.55	10.79	12.07	2.43	3.39	4.69	12.1367	3.50333	-1.79257	1.06108e-11	1.78177e-10	Myorg	myogenesis regulating glycosidase (putative) [Source:MGI Symbol;Acc:MGI:2140300]
ENSMUSG00000078495	0.14	0.07	0.08	2.17	0.92	0.94	0.0966667	1.34333	3.79666	1.07304e-11	1.79804e-10	Zfp984	zinc finger protein 984 [Source:MGI Symbol;Acc:MGI:3651978]
ENSMUSG00000049521	20.61	23.04	24.13	8.07	10.8	7.99	22.5933	8.95333	-1.3354	1.12645e-11	1.87934e-10	Cdc42ep1	CDC42 effector protein (Rho GTPase binding) 1 [Source:MGI Symbol;Acc:MGI:1929763]
ENSMUSG00000022309	1.86	3.37	1.34	6.49	9.42	5.78	2.19	7.23	1.72306	1.17505e-11	1.95404e-10	Angpt1	angiopoietin 1 [Source:MGI Symbol;Acc:MGI:108448]
ENSMUSG00000110277	0.33	0.38	0.42	1.32	1.97	2.09	0.376667	1.79333	2.25128	1.25618e-11	2.07994e-10	Gm45871	predicted gene 45871 [Source:MGI Symbol;Acc:MGI:5804986]
ENSMUSG00000067916	0.44	0.14	0	2.39	1.21	3.83	0.193333	2.47667	3.67924	1.27154e-11	2.10085e-10	Zfp991	zinc finger protein 991 [Source:MGI Symbol;Acc:MGI:3701604]
ENSMUSG00000028977	10.03	7.99	9.69	2.79	4.3	2.53	9.23667	3.20667	-1.5263	1.4013e-11	2.30778e-10	Casz1	castor zinc finger 1 [Source:MGI Symbol;Acc:MGI:1196251]
ENSMUSG00000047658	8.44	7.08	8.56	1.45	3.02	1.77	8.02667	2.08	-1.94822	1.51449e-11	2.48354e-10	Gal3st3	galactose-3-O-sulfotransferase 3 [Source:MGI Symbol;Acc:MGI:3617843]
ENSMUSG00000025795	47.25	49.35	49.41	18.63	22.9	16.37	48.67	19.3	-1.33443	1.51438e-11	2.48354e-10	Rassf3	Ras association (RalGDS/AF-6) domain family member 3 [Source:MGI Symbol;Acc:MGI:2179722]
ENSMUSG00000073755	6.46	5.7	5.95	0.91	2.12	1.58	6.03667	1.53667	-1.97395	1.57304e-11	2.5768e-10	5730409E04Rik	RIKEN cDNA 5730409E04Rik gene [Source:MGI Symbol;Acc:MGI:3609248]
ENSMUSG00000021451	21.9	21.81	20.71	5.74	9.2	9.99	21.4733	8.31	-1.36963	1.69069e-11	2.75189e-10	Sema4d	sema domain, immunoglobulin domain (Ig), transmembrane domain (TM) and short cytoplasmic domain, (semaphorin) 4D [Source:MGI Symbol;Acc:MGI:109244]
ENSMUSG00000016349	667.9	689.34	654.34	244.37	247.75	305.88	670.527	266	-1.33387	1.7707e-11	2.87602e-10	Eef1a2	eukaryotic translation elongation factor 1 alpha 2 [Source:MGI Symbol;Acc:MGI:1096317]
ENSMUSG00000069922	0	0	0	1.69	2.06	0.68	0.001	1.47667	10.5281	1.8153e-11	2.94536e-10	Ces3a	carboxylesterase 3A [Source:MGI Symbol;Acc:MGI:102773]
ENSMUSG00000068457	0.01	0	0.01	4.3	0.02	5.26	0.00666667	3.19333	8.90388	2.02444e-11	3.26741e-10	Uty	ubiquitously transcribed tetratricopeptide repeat gene, Y chromosome [Source:MGI Symbol;Acc:MGI:894810]
ENSMUSG00000062931	1.82	1.23	1.63	3.22	4.19	5.06	1.56	4.15667	1.41388	2.09716e-11	3.37769e-10	Zfp938	zinc finger protein 938 [Source:MGI Symbol;Acc:MGI:3621440]
ENSMUSG00000102918	16.66	15.61	20.45	4.84	8.04	4.87	17.5733	5.91667	-1.57053	2.25274e-11	3.60556e-10	Pcdhgc3	protocadherin gamma subfamily C, 3 [Source:MGI Symbol;Acc:MGI:1935201]
ENSMUSG00000028849	97.86	104.84	102.78	43.59	41.57	36.86	101.827	40.6733	-1.32396	2.38482e-11	3.8011e-10	Map7d1	MAP7 domain containing 1 [Source:MGI Symbol;Acc:MGI:2384297]
ENSMUSG00000015944	4.95	5.23	4.92	1.56	2.42	1.86	5.03333	1.94667	-1.37051	2.38995e-11	3.80533e-10	Castor2	cytosolic arginine sensor for mTORC1 subunit 2 [Source:MGI Symbol;Acc:MGI:1933384]
ENSMUSG00000038384	3.42	4.54	3.58	0.82	1.61	1.12	3.84667	1.18333	-1.70075	2.48409e-11	3.94702e-10	Setd1b	SET domain containing 1B [Source:MGI Symbol;Acc:MGI:2652820]
ENSMUSG00000050064	0.37	0.51	0.42	0.91	1.44	1.24	0.433333	1.19667	1.46547	2.85057e-11	4.49675e-10	Zfp697	zinc finger protein 697 [Source:MGI Symbol;Acc:MGI:2139736]
ENSMUSG00000039639	15.85	8.48	16	0.53	2	0.27	13.4433	0.933333	-3.84835	3.0148e-11	4.7412e-10	Kcne1	potassium voltage-gated channel, Isk-related subfamily, member 1 [Source:MGI Symbol;Acc:MGI:96673]
ENSMUSG00000026098	0.34	0.65	0.27	1.48	1.76	2.05	0.42	1.76333	2.06984	3.12155e-11	4.89404e-10	Pms1	PMS1 homolog 1, mismatch repair system component [Source:MGI Symbol;Acc:MGI:1202302]
ENSMUSG00000020788	6.33	6.73	6.62	1.88	2.51	2.82	6.56	2.40333	-1.44866	3.39616e-11	5.30292e-10	Atp2a3	ATPase, Ca++ transporting, ubiquitous [Source:MGI Symbol;Acc:MGI:1194503]
ENSMUSG00000023809	16.99	14.11	19.85	5.98	7.37	5.95	16.9833	6.43333	-1.40048	3.40856e-11	5.31686e-10	Rps6ka2	ribosomal protein S6 kinase, polypeptide 2 [Source:MGI Symbol;Acc:MGI:1342290]
ENSMUSG00000048578	24.37	25.06	25.58	8.87	10.86	6.94	25.0033	8.89	-1.49187	3.47331e-11	5.40687e-10	Mlec	malectin [Source:MGI Symbol;Acc:MGI:1924015]
ENSMUSG00000020728	1.05	0.88	0.83	2.22	3.79	2.34	0.92	2.78333	1.59711	3.93423e-11	6.069e-10	Cep112	centrosomal protein 112 [Source:MGI Symbol;Acc:MGI:1923673]
ENSMUSG00000037295	3.54	3.21	4.24	1.14	1.19	0.9	3.66333	1.07667	-1.76659	4.27801e-11	6.56632e-10	Ldlrap1	low density lipoprotein receptor adaptor protein 1 [Source:MGI Symbol;Acc:MGI:2140175]
ENSMUSG00000039349	12.39	13.41	15.12	4.38	5.32	5.99	13.64	5.23	-1.38296	4.42448e-11	6.77082e-10	C130074G19Rik	RIKEN cDNA C130074G19 gene [Source:MGI Symbol;Acc:MGI:2444831]
ENSMUSG00000054737	0.16	0.5	0.24	1.15	1.9	1.8	0.3	1.61667	2.42999	4.59367e-11	7.01437e-10	Zfp182	zinc finger protein 182 [Source:MGI Symbol;Acc:MGI:2442220]
ENSMUSG00000040524	4.99	4.97	5.62	1.56	2.53	1.77	5.19333	1.95333	-1.41072	4.66872e-11	7.1162e-10	Zfp609	zinc finger protein 609 [Source:MGI Symbol;Acc:MGI:2674092]
ENSMUSG00000030895	0	0.12	0.03	3.27	3.58	0.69	0.05	2.51333	5.65153	4.96204e-11	7.55579e-10	Hpx	hemopexin [Source:MGI Symbol;Acc:MGI:105112]
ENSMUSG00000003154	12.94	15.1	18.02	4.17	6.06	5.15	15.3533	5.12667	-1.58246	5.63385e-11	8.55331e-10	Foxj2	forkhead box J2 [Source:MGI Symbol;Acc:MGI:1926805]
ENSMUSG00000054237	2.93	2.22	2.11	5.67	5.7	7.51	2.42	6.29333	1.37882	7.05938e-11	1.06022e-09	Fra10ac1	FRA10AC1 homolog (human) [Source:MGI Symbol;Acc:MGI:1917817]
ENSMUSG00000027332	95.66	87.78	97.88	26.82	39.4	44.79	93.7733	37.0033	-1.34152	7.60296e-11	1.13519e-09	Ivd	isovaleryl coenzyme A dehydrogenase [Source:MGI Symbol;Acc:MGI:1929242]
ENSMUSG00000030386	1.13	1.29	1.58	2.09	3.63	4.6	1.33333	3.44	1.36737	7.77819e-11	1.1591e-09	Zfp606	zinc finger protein 606 [Source:MGI Symbol;Acc:MGI:1914620]
ENSMUSG00000022875	0	0	0	1.88	1.85	0.45	0.001	1.39333	10.4443	7.98343e-11	1.18623e-09	Kng1	kininogen 1 [Source:MGI Symbol;Acc:MGI:1097705]
ENSMUSG00000029276	0.61	0.67	0.65	1.56	2.52	2.61	0.643333	2.23	1.79341	8.01158e-11	1.18926e-09	Glmn	glomulin, FKBP associated protein [Source:MGI Symbol;Acc:MGI:2141180]
ENSMUSG00000026519	11.64	12.61	12.01	4.53	5.17	4.56	12.0867	4.75333	-1.3464	8.3281e-11	1.23505e-09	Tmem63a	transmembrane protein 63a [Source:MGI Symbol;Acc:MGI:2384789]
ENSMUSG00000026853	248.92	203.15	221.89	79.36	78.1	83.62	224.653	80.36	-1.48315	1.02558e-10	1.50927e-09	Crat	carnitine acetyltransferase [Source:MGI Symbol;Acc:MGI:109501]
ENSMUSG00000035540	0	0.03	0.18	7.48	9.94	2.23	0.07	6.55	6.548	1.07397e-10	1.57594e-09	Gc	vitamin D binding protein [Source:MGI Symbol;Acc:MGI:95669]
ENSMUSG00000032177	19.1	16.9	22.24	5.78	8.29	5.71	19.4133	6.59333	-1.55797	1.12864e-10	1.65301e-09	Pde4a	phosphodiesterase 4A, cAMP specific [Source:MGI Symbol;Acc:MGI:99558]
ENSMUSG00000074166	0.28	0.47	0.23	1.07	1.5	1.34	0.326667	1.30333	1.99631	1.18821e-10	1.73364e-09	AW146154	expressed sequence AW146154 [Source:MGI Symbol;Acc:MGI:2142212]
ENSMUSG00000026311	5.73	5.81	6.39	1.64	2.71	1.75	5.97667	2.03333	-1.55549	1.29557e-10	1.8849e-09	Asb1	ankyrin repeat and SOCS box-containing 1 [Source:MGI Symbol;Acc:MGI:1929735]
ENSMUSG00000029821	0.31	0.49	0.48	1.1	1.31	1.32	0.426667	1.24333	1.54303	1.30094e-10	1.88914e-09	Gsdme	gasdermin E [Source:MGI Symbol;Acc:MGI:1889850]
ENSMUSG00000006362	6.93	8.31	7.7	2.42	3.35	2.6	7.64667	2.79	-1.45457	1.45313e-10	2.10218e-09	Cbfa2t3	CBFA2/RUNX1 translocation partner 3 [Source:MGI Symbol;Acc:MGI:1338013]
ENSMUSG00000026088	1.25	1.1	0.92	3.37	5.55	3.09	1.09	4.00333	1.87687	1.50774e-10	2.17299e-09	Mitd1	MIT, microtubule interacting and transport, domain containing 1 [Source:MGI Symbol;Acc:MGI:1916278]
ENSMUSG00000042148	20.93	17.71	21.31	7.55	8.83	7.3	19.9833	7.89333	-1.34009	1.63508e-10	2.33677e-09	Cox10	heme A:farnesyltransferase cytochrome c oxidase assembly factor 10 [Source:MGI Symbol;Acc:MGI:1917633]
ENSMUSG00000049577	9.34	8.09	10.37	3.23	3.66	3.19	9.26667	3.36	-1.46359	1.69291e-10	2.41492e-09	Zfpm1	zinc finger protein, multitype 1 [Source:MGI Symbol;Acc:MGI:1095400]
ENSMUSG00000078879	2.06	2.59	2.15	3.79	8.19	7.47	2.26667	6.48333	1.51616	1.78403e-10	2.54253e-09	Zfp973	zinc finger protein 973 [Source:MGI Symbol;Acc:MGI:3615331]
ENSMUSG00000078864	0.09	0.11	0	0.53	7.1	4.89	0.0666667	4.17333	5.96809	1.81163e-10	2.57947e-09	Gm14322	predicted gene 14322 [Source:MGI Symbol;Acc:MGI:3652185]
ENSMUSG00000078502	0.23	0.55	0.38	0.92	3.27	1.91	0.386667	2.03333	2.39468	1.98672e-10	2.80535e-09	Gm13212	predicted gene 13212 [Source:MGI Symbol;Acc:MGI:3651014]
ENSMUSG00000028356	0	0	0	2.13	2.2	0.9	0.001	1.74333	10.7676	1.98502e-10	2.80535e-09	Ambp	alpha 1 microglobulin/bikunin precursor [Source:MGI Symbol;Acc:MGI:88002]
ENSMUSG00000039515	37.27	41.58	41.97	15.74	16.32	16.04	40.2733	16.0333	-1.32875	2.02109e-10	2.84604e-09	Ptpa	protein phosphatase 2 protein activator [Source:MGI Symbol;Acc:MGI:1346006]
ENSMUSG00000078675	0	0	0	4.18	3.01	1.17	0.001	2.78667	11.4443	2.04348e-10	2.87228e-09	Mup16	major urinary protein 16 [Source:MGI Symbol;Acc:MGI:3780250]
ENSMUSG00000039531	0.82	1.37	0.97	2.28	3.98	2.81	1.05333	3.02333	1.52118	2.19696e-10	3.07395e-09	Zup1	zinc finger containing ubiquitin peptidase 1 [Source:MGI Symbol;Acc:MGI:1919830]
ENSMUSG00000038780	16.53	12.19	14.78	4.06	6.43	5.03	14.5	5.17333	-1.48689	2.32339e-10	3.24197e-09	Smurf1	SMAD specific E3 ubiquitin protein ligase 1 [Source:MGI Symbol;Acc:MGI:1923038]
ENSMUSG00000048232	4.89	4.7	5.13	1	2.11	1.51	4.90667	1.54	-1.67181	2.35535e-10	3.2806e-09	Fbxo10	F-box protein 10 [Source:MGI Symbol;Acc:MGI:2686937]
ENSMUSG00000032034	23.05	21.06	24.37	5.55	11.14	7.29	22.8267	7.99333	-1.51385	2.4892e-10	3.46076e-09	Kcnj5	potassium inwardly-rectifying channel, subfamily J, member 5 [Source:MGI Symbol;Acc:MGI:104755]
ENSMUSG00000096674	0.11	0	0	4.29	2.99	3.04	0.0366667	3.44	6.5518	2.86409e-10	3.93915e-09	Mup15	major urinary protein 15 [Source:MGI Symbol;Acc:MGI:3780235]
ENSMUSG00000025044	0.9	1.1	1.06	4.06	2.96	2.05	1.02	3.02333	1.56757	3.24477e-10	4.44678e-09	Msr1	macrophage scavenger receptor 1 [Source:MGI Symbol;Acc:MGI:98257]
ENSMUSG00000037242	140.03	103.78	147.81	44.99	51.81	35.28	130.54	44.0267	-1.56804	3.5594e-10	4.86061e-09	Clic4	chloride intracellular channel 4 (mitochondrial) [Source:MGI Symbol;Acc:MGI:1352754]
ENSMUSG00000066613	0.55	1.4	1.23	2.2	3.91	3.56	1.06	3.22333	1.60449	3.61839e-10	4.93678e-09	Zfp932	zinc finger protein 932 [Source:MGI Symbol;Acc:MGI:1916754]
ENSMUSG00000029775	11.38	11.16	11.46	4.25	5.01	4.3	11.3333	4.52	-1.32618	3.71248e-10	5.05615e-09	Klhdc10	kelch domain containing 10 [Source:MGI Symbol;Acc:MGI:1924038]
ENSMUSG00000026896	1.27	1.99	1.9	3.49	8.35	3.1	1.72	4.98	1.53374	3.72062e-10	5.06274e-09	Ifih1	interferon induced with helicase C domain 1 [Source:MGI Symbol;Acc:MGI:1918836]
ENSMUSG00000038740	8.84	7.77	9.16	2.88	4.04	3.31	8.59	3.41	-1.33289	3.94382e-10	5.33337e-09	Mvb12b	multivesicular body subunit 12B [Source:MGI Symbol;Acc:MGI:1919793]
ENSMUSG00000061544	0.47	0.47	0.45	1.02	1.44	1.09	0.463333	1.18333	1.35273	4.29386e-10	5.78127e-09	Zfp229	zinc finger protein 229 [Source:MGI Symbol;Acc:MGI:2679295]
ENSMUSG00000003934	41.06	32.15	36.05	9.63	11.33	15.89	36.42	12.2833	-1.56803	4.37843e-10	5.88996e-09	Efnb3	ephrin B3 [Source:MGI Symbol;Acc:MGI:109196]
ENSMUSG00000021091	2.01	2.02	1.88	10.76	3.59	9.84	1.97	8.06333	2.03318	4.4296e-10	5.94837e-09	Serpina3n	serine (or cysteine) peptidase inhibitor, clade A, member 3N [Source:MGI Symbol;Acc:MGI:105045]
ENSMUSG00000053279	14.37	11.61	13.34	23.39	24.59	50.78	13.1067	32.92	1.32866	4.62838e-10	6.18823e-09	Aldh1a1	aldehyde dehydrogenase family 1, subfamily A1 [Source:MGI Symbol;Acc:MGI:1353450]
ENSMUSG00000056673	0.02	0.01	0.01	1.5	0	2.7	0.0133333	1.4	6.71425	4.71384e-10	6.29154e-09	Kdm5d	lysine (K)-specific demethylase 5D [Source:MGI Symbol;Acc:MGI:99780]
ENSMUSG00000032232	11.08	12.32	14.43	4.91	5.23	4.67	12.61	4.93667	-1.35296	4.76397e-10	6.35292e-09	Cgnl1	cingulin-like 1 [Source:MGI Symbol;Acc:MGI:1915428]
ENSMUSG00000022840	18.46	15.82	22.24	6.21	8.54	5.5	18.84	6.75	-1.48084	4.77635e-10	6.36391e-09	Adcy5	adenylate cyclase 5 [Source:MGI Symbol;Acc:MGI:99673]
ENSMUSG00000089901	55.98	48.97	44.84	103.22	81.77	196.41	49.93	127.133	1.34836	5.08512e-10	6.73438e-09	Gm8113	predicted gene 8113 [Source:MGI Symbol;Acc:MGI:3648791]
ENSMUSG00000033059	292.87	211.08	228.57	79.65	104.27	103.98	244.173	95.9667	-1.3473	5.21496e-10	6.8885e-09	Pygb	brain glycogen phosphorylase [Source:MGI Symbol;Acc:MGI:97828]
ENSMUSG00000021255	9.56	7.92	8.61	2.81	3.9	3.66	8.69667	3.45667	-1.33108	5.76103e-10	7.57721e-09	Esrrb	estrogen related receptor, beta [Source:MGI Symbol;Acc:MGI:1346832]
ENSMUSG00000062743	0.27	0.17	0.25	0.72	1.32	1.34	0.23	1.12667	2.29235	6.01012e-10	7.88455e-09	Zfp677	zinc finger protein 677 [Source:MGI Symbol;Acc:MGI:3053207]
ENSMUSG00000018547	8.66	7.84	9.46	2.69	4.05	2.46	8.65333	3.06667	-1.49658	6.01948e-10	7.8892e-09	Pip4k2b	phosphatidylinositol-5-phosphate 4-kinase, type II, beta [Source:MGI Symbol;Acc:MGI:1934234]
ENSMUSG00000009112	34.32	31.88	34.73	11.1	14.21	10.19	33.6433	11.8333	-1.50746	6.05193e-10	7.9191e-09	Bcl2l13	BCL2-like 13 (apoptosis facilitator) [Source:MGI Symbol;Acc:MGI:2136959]
ENSMUSG00000056763	0.85	0.63	0.74	1.8	2.38	1.98	0.74	2.05333	1.47237	6.20117e-10	8.10057e-09	Cspp1	centrosome and spindle pole associated protein 1 [Source:MGI Symbol;Acc:MGI:2681832]
ENSMUSG00000045932	1.63	2.57	2.13	7.06	28.78	12.68	2.11	16.1733	2.9383	6.46111e-10	8.41864e-09	Ifit2	interferon-induced protein with tetratricopeptide repeats 2 [Source:MGI Symbol;Acc:MGI:99449]
ENSMUSG00000035967	1.8	2.73	1.67	3.35	9.07	9.36	2.06667	7.26	1.81266	6.97178e-10	9.02275e-09	Ints6l	integrator complex subunit 6 like [Source:MGI Symbol;Acc:MGI:2442593]
ENSMUSG00000116275	4.03	3.7	1.6	5.95	13.35	10.16	3.11	9.82	1.65881	7.43456e-10	9.58128e-09	Zc3h11a	zinc finger CCCH type containing 11A [Source:MGI Symbol;Acc:MGI:1917829]
ENSMUSG00000091971	0.62	0.56	1.27	24.16	13.74	5.02	0.816667	14.3067	4.1308	7.85623e-10	1.00993e-08	Hspa1a	heat shock protein 1A [Source:MGI Symbol;Acc:MGI:96244]
ENSMUSG00000072825	2.98	3.13	2.96	1.16	1.42	0.89	3.02333	1.15667	-1.38617	8.23772e-10	1.05543e-08	Cep170b	centrosomal protein 170B [Source:MGI Symbol;Acc:MGI:2145043]
ENSMUSG00000036918	5.19	6.04	5.97	2.17	2.39	1.98	5.73333	2.18	-1.39505	9.73067e-10	1.23435e-08	Ttc7	tetratricopeptide repeat domain 7 [Source:MGI Symbol;Acc:MGI:1920999]
ENSMUSG00000050541	16.36	14.95	15.97	3.57	2.39	5.32	15.76	3.76	-2.06746	1.09193e-09	1.36705e-08	Adra1b	adrenergic receptor, alpha 1b [Source:MGI Symbol;Acc:MGI:104774]
ENSMUSG00000038702	0.49	0.81	0.68	1.38	2.7	1.39	0.66	1.82333	1.46604	1.10178e-09	1.37825e-08	Dsel	dermatan sulfate epimerase-like [Source:MGI Symbol;Acc:MGI:2442948]
ENSMUSG00000025925	1.23	1.61	0.85	2.38	4.24	3.5	1.23	3.37333	1.45552	1.11013e-09	1.38615e-08	Terf1	telomeric repeat binding factor 1 [Source:MGI Symbol;Acc:MGI:109634]
ENSMUSG00000003469	6.07	6.23	8.51	2.01	2.65	2.18	6.93667	2.28	-1.60521	1.11542e-09	1.39079e-08	Phyhip	phytanoyl-CoA hydroxylase interacting protein [Source:MGI Symbol;Acc:MGI:1860417]
ENSMUSG00000010080	12.36	9.51	12.75	3.23	5.22	3.19	11.54	3.88	-1.57251	1.15328e-09	1.43567e-08	Epn3	epsin 3 [Source:MGI Symbol;Acc:MGI:1919139]
ENSMUSG00000036565	6.11	6	6.98	1.66	2.92	2.07	6.36333	2.21667	-1.52139	1.24318e-09	1.54133e-08	Ttyh3	tweety family member 3 [Source:MGI Symbol;Acc:MGI:1925589]
ENSMUSG00000026811	56.01	49.18	55.58	19.67	22.53	20.39	53.59	20.8633	-1.36099	1.28732e-09	1.59476e-08	St6galnac6	ST6 (alpha-N-acetyl-neuraminyl-2,3-beta-galactosyl-1,3)-N-acetylgalactosaminide alpha-2,6-sialyltransferase 6 [Source:MGI Symbol;Acc:MGI:1355316]
ENSMUSG00000031425	0.75	0.89	0.97	1.48	2.7	3.26	0.87	2.48	1.51125	1.29082e-09	1.59781e-08	Plp1	proteolipid protein (myelin) 1 [Source:MGI Symbol;Acc:MGI:97623]
ENSMUSG00000044338	21.42	29.11	30.15	3.84	11.29	5.46	26.8933	6.86333	-1.97027	1.43176e-09	1.76373e-08	Aplnr	apelin receptor [Source:MGI Symbol;Acc:MGI:1346086]
ENSMUSG00000118504	0.94	1.64	1.9	4.04	4.81	3.7	1.49333	4.18333	1.48612	1.46826e-09	1.8058e-08	4933434E20Rik	RIKEN cDNA 4933434E20 gene [Source:MGI Symbol;Acc:MGI:1914027]
ENSMUSG00000033831	0	0	0	1.96	1.92	0.4	0.001	1.42667	10.4784	1.53874e-09	1.88643e-08	Fgb	fibrinogen beta chain [Source:MGI Symbol;Acc:MGI:99501]
ENSMUSG00000020926	4.46	3.58	3.43	0.91	1.3	1.4	3.82333	1.20333	-1.66779	1.7226e-09	2.10202e-08	Adam11	a disintegrin and metallopeptidase domain 11 [Source:MGI Symbol;Acc:MGI:1098667]
ENSMUSG00000013419	22.05	21.79	25.4	8.97	10.98	7.59	23.08	9.18	-1.33008	1.8843e-09	2.27912e-08	Zfp651	zinc finger protein 651 [Source:MGI Symbol;Acc:MGI:2670992]
ENSMUSG00000071291	0.49	1.07	0.56	1.94	2.17	2.02	0.706667	2.04333	1.53182	1.91632e-09	2.31603e-08	Zfp58	zinc finger protein 58 [Source:MGI Symbol;Acc:MGI:99205]
ENSMUSG00000079049	0.74	0.83	0.57	3.75	5.15	2.1	0.713333	3.66667	2.36182	1.94681e-09	2.34918e-08	Serpinb1c	serine (or cysteine) peptidase inhibitor, clade B, member 1c [Source:MGI Symbol;Acc:MGI:2445363]
ENSMUSG00000031433	0.48	0.47	0.75	1.42	2.06	1.26	0.566667	1.58	1.47935	2.06827e-09	2.48598e-08	Rbm41	RNA binding motif protein 41 [Source:MGI Symbol;Acc:MGI:2444923]
ENSMUSG00000021281	21.8	18.11	27.71	8.13	7.95	5.88	22.54	7.32	-1.62257	2.16904e-09	2.5949e-08	Tnfaip2	tumor necrosis factor, alpha-induced protein 2 [Source:MGI Symbol;Acc:MGI:104960]
ENSMUSG00000045216	8.94	8.85	9.62	2.84	3.87	2.07	9.13667	2.92667	-1.64241	2.17346e-09	2.59817e-08	Hs6st1	heparan sulfate 6-O-sulfotransferase 1 [Source:MGI Symbol;Acc:MGI:1354958]
ENSMUSG00000028312	0.26	0.3	0.51	0.97	1.79	0.9	0.356667	1.22	1.77423	2.49532e-09	2.95074e-08	Smc2	structural maintenance of chromosomes 2 [Source:MGI Symbol;Acc:MGI:106067]
ENSMUSG00000058207	0	0.05	0	9.92	10.8	1.48	0.0166667	7.4	8.79442	2.61584e-09	3.08139e-08	Serpina3k	serine (or cysteine) peptidase inhibitor, clade A, member 3K [Source:MGI Symbol;Acc:MGI:98377]
ENSMUSG00000039835	3.78	4.27	4.32	1.14	1.96	1.32	4.12333	1.47333	-1.48473	2.81008e-09	3.29252e-08	Nhsl1	NHS-like 1 [Source:MGI Symbol;Acc:MGI:106390]
ENSMUSG00000042647	22.8	33.49	24.17	7.41	5.7	9.92	26.82	7.67667	-1.80476	2.95511e-09	3.45453e-08	Acad12	acyl-Coenzyme A dehydrogenase family, member 12 [Source:MGI Symbol;Acc:MGI:2443320]
ENSMUSG00000057606	6.31	5.47	6.26	1.27	2.5	2.01	6.01333	1.92667	-1.64206	2.96778e-09	3.46492e-08	Colq	collagen-like tail subunit (single strand of homotrimer) of asymmetric acetylcholinesterase [Source:MGI Symbol;Acc:MGI:1338761]
ENSMUSG00000023169	3.2	2.39	3.05	0.63	1.18	0.63	2.88	0.813333	-1.82415	2.97499e-09	3.46984e-08	Slc38a1	solute carrier family 38, member 1 [Source:MGI Symbol;Acc:MGI:2145895]
ENSMUSG00000046541	3.1	2.62	3.05	0.64	1.06	0.71	2.92333	0.803333	-1.86354	3.15051e-09	3.66343e-08	Zfp526	zinc finger protein 526 [Source:MGI Symbol;Acc:MGI:2445181]
ENSMUSG00000045039	5.61	5.13	5.82	1.56	2.89	1.91	5.52	2.12	-1.3806	3.31374e-09	3.84448e-08	Megf8	multiple EGF-like-domains 8 [Source:MGI Symbol;Acc:MGI:2446294]
ENSMUSG00000020099	8.46	11.29	10.67	2.21	4.62	3.34	10.14	3.39	-1.5807	3.38233e-09	3.91519e-08	Unc5b	unc-5 netrin receptor B [Source:MGI Symbol;Acc:MGI:894703]
ENSMUSG00000020866	3.27	3.9	4.13	0.93	1.71	0.86	3.76667	1.16667	-1.6909	4.51354e-09	5.14316e-08	Cacna1g	calcium channel, voltage-dependent, T type, alpha 1G subunit [Source:MGI Symbol;Acc:MGI:1201678]
ENSMUSG00000002346	19.39	18.61	16.25	5.18	6.82	8.41	18.0833	6.80333	-1.41035	4.65734e-09	5.29523e-08	Slc25a42	solute carrier family 25, member 42 [Source:MGI Symbol;Acc:MGI:1920345]
ENSMUSG00000068663	14.93	12.73	17.57	4.72	6.3	4.65	15.0767	5.22333	-1.52927	4.74908e-09	5.39154e-08	Clec16a	C-type lectin domain family 16, member A [Source:MGI Symbol;Acc:MGI:1921624]
ENSMUSG00000037936	18.48	18.07	18.67	7.33	7.88	6.46	18.4067	7.22333	-1.34949	4.89681e-09	5.55104e-08	Scarb1	scavenger receptor class B, member 1 [Source:MGI Symbol;Acc:MGI:893578]
ENSMUSG00000056692	61.34	63.87	69.11	27.06	25.07	23.02	64.7733	25.05	-1.37059	5.49856e-09	6.18749e-08	Ilrun	inflammation and lipid regulator with UBA-like and NBR1-like domains [Source:MGI Symbol;Acc:MGI:106281]
ENSMUSG00000074863	0.2	0.37	0.53	1.05	2.27	2.9	0.366667	2.07333	2.49941	5.68148e-09	6.3793e-08	Platr25	pluripotency associated transcript 25 [Source:MGI Symbol;Acc:MGI:3645613]
ENSMUSG00000071177	0	0	0	1.39	1.55	0.5	0.001	1.14667	10.1632	6.19473e-09	6.91512e-08	Serpina1d	serine (or cysteine) peptidase inhibitor, clade A, member 1D [Source:MGI Symbol;Acc:MGI:891968]
ENSMUSG00000023018	11.68	9.92	11.89	3.68	5.43	3.59	11.1633	4.23333	-1.3989	6.27754e-09	7.00246e-08	Smarcd1	SWI/SNF related, matrix associated, actin dependent regulator of chromatin, subfamily d, member 1 [Source:MGI Symbol;Acc:MGI:1933623]
ENSMUSG00000028186	0	0.02	0	1.18	1.69	0.38	0.00666667	1.08333	7.3443	6.35394e-09	7.07741e-08	Uox	urate oxidase [Source:MGI Symbol;Acc:MGI:98907]
ENSMUSG00000031722	1.51	0.6	1.4	5.32	4.53	3.43	1.17	4.42667	1.91971	6.50315e-09	7.23835e-08	Hp	haptoglobin [Source:MGI Symbol;Acc:MGI:96211]
ENSMUSG00000050014	1.47	2.68	2.5	3.96	11.96	5.32	2.21667	7.08	1.67536	6.81804e-09	7.56142e-08	Apol10b	apolipoprotein L 10B [Source:MGI Symbol;Acc:MGI:3043522]
ENSMUSG00000003198	0.66	1.03	0.67	1.58	2.71	2.09	0.786667	2.12667	1.43477	6.98642e-09	7.74257e-08	Zfp959	zinc finger protein 959 [Source:MGI Symbol;Acc:MGI:2385058]
ENSMUSG00000047731	18.06	17.14	20.07	6.98	8.88	5.74	18.4233	7.2	-1.35547	7.25635e-09	8.02433e-08	Wbp1l	WW domain binding protein 1 like [Source:MGI Symbol;Acc:MGI:107577]
ENSMUSG00000058756	38.55	37.29	47.57	12.32	19.78	16.37	41.1367	16.1567	-1.3483	7.52154e-09	8.30562e-08	Thra	thyroid hormone receptor alpha [Source:MGI Symbol;Acc:MGI:98742]
ENSMUSG00000028886	15.25	14.28	15.24	3.57	6	4.95	14.9233	4.84	-1.62449	8.252e-09	9.07307e-08	Eya3	EYA transcriptional coactivator and phosphatase 3 [Source:MGI Symbol;Acc:MGI:109339]
ENSMUSG00000070509	6.92	12.03	9.25	2.98	3.17	2.68	9.4	2.94333	-1.67521	8.3556e-09	9.17382e-08	Rgma	repulsive guidance molecule family member A [Source:MGI Symbol;Acc:MGI:2679262]
ENSMUSG00000030084	7.69	6.33	8.13	1.72	3.26	1.83	7.38333	2.27	-1.70158	8.6655e-09	9.4937e-08	Plxna1	plexin A1 [Source:MGI Symbol;Acc:MGI:107685]
ENSMUSG00000026466	47.77	39.23	49.58	14.63	18.69	14.51	45.5267	15.9433	-1.51376	8.67315e-09	9.4953e-08	Tor1aip1	torsin A interacting protein 1 [Source:MGI Symbol;Acc:MGI:3582693]
ENSMUSG00000000049	0	0.13	0.04	3.19	2.61	0.59	0.0566667	2.13	5.23221	8.75008e-09	9.5727e-08	Apoh	apolipoprotein H [Source:MGI Symbol;Acc:MGI:88058]
ENSMUSG00000049287	9	8.29	8.21	2.44	2.64	3.9	8.5	2.99333	-1.50571	8.87753e-09	9.70521e-08	Iba57	IBA57 homolog, iron-sulfur cluster assembly [Source:MGI Symbol;Acc:MGI:3041174]
ENSMUSG00000051375	11.19	12.8	14.11	4.96	5.86	4.39	12.7	5.07	-1.32477	8.99066e-09	9.8219e-08	Pcdh1	protocadherin 1 [Source:MGI Symbol;Acc:MGI:104692]
ENSMUSG00000032109	8.53	6.87	8.63	1.51	3.15	2.85	8.01	2.50333	-1.67795	9.1886e-09	1.00221e-07	Nlrx1	NLR family member X1 [Source:MGI Symbol;Acc:MGI:2429611]
ENSMUSG00000055240	0.42	0.68	0.39	0.88	2.16	1.79	0.496667	1.61	1.69671	9.19348e-09	1.00221e-07	Zfp101	zinc finger protein 101 [Source:MGI Symbol;Acc:MGI:107547]
ENSMUSG00000020826	4.25	5.92	5.59	1.53	1.96	2.03	5.25333	1.84	-1.51353	1.04267e-08	1.13022e-07	Nos2	nitric oxide synthase 2, inducible [Source:MGI Symbol;Acc:MGI:97361]
ENSMUSG00000078870	3.5	4.6	0.91	8.96	14.38	13.29	3.00333	12.21	2.02343	1.04864e-08	1.13509e-07	Gm14410	predicted gene 14410 [Source:MGI Symbol;Acc:MGI:3709158]
ENSMUSG00000026536	1.36	0.49	1.35	18.43	6.62	9.77	1.06667	11.6067	3.44377	1.06521e-08	1.15221e-07	Ifi211	interferon activated gene 211 [Source:MGI Symbol;Acc:MGI:3041120]
ENSMUSG00000044447	2	1.79	1.75	0.57	0.82	0.68	1.84667	0.69	-1.42026	1.17889e-08	1.26803e-07	Dock5	dedicator of cytokinesis 5 [Source:MGI Symbol;Acc:MGI:2652871]
ENSMUSG00000050505	0.45	0.15	0.1	1.72	0.92	0.92	0.233333	1.18667	2.34645	1.3434e-08	1.43392e-07	Pcdh20	protocadherin 20 [Source:MGI Symbol;Acc:MGI:2443376]
ENSMUSG00000040390	7.82	7.63	9.05	2.89	3.45	3.02	8.16667	3.12	-1.3882	1.3658e-08	1.4548e-07	Map3k10	mitogen-activated protein kinase kinase kinase 10 [Source:MGI Symbol;Acc:MGI:1346879]
ENSMUSG00000036403	0.31	0.53	0.59	0.87	1.65	1.22	0.476667	1.24667	1.38702	1.39786e-08	1.48586e-07	Cep135	centrosomal protein 135 [Source:MGI Symbol;Acc:MGI:2681869]
ENSMUSG00000035441	5.74	6.27	6.67	2.32	1.99	2.49	6.22667	2.26667	-1.45789	1.41283e-08	1.4997e-07	Myo1d	myosin ID [Source:MGI Symbol;Acc:MGI:107728]
ENSMUSG00000021210	0	0	0	1.76	2.03	0.23	0.001	1.34	10.388	1.47267e-08	1.55997e-07	Akr1c6	aldo-keto reductase family 1, member C6 [Source:MGI Symbol;Acc:MGI:1933427]
ENSMUSG00000032898	12.11	10.51	11.8	3.38	4.44	5.52	11.4733	4.44667	-1.36749	1.48261e-08	1.56942e-07	Fbxo21	F-box protein 21 [Source:MGI Symbol;Acc:MGI:1924223]
ENSMUSG00000028868	21.27	23.04	22.18	7.28	7.9	8.05	22.1633	7.74333	-1.51715	1.595e-08	1.67798e-07	Wasf2	WAS protein family, member 2 [Source:MGI Symbol;Acc:MGI:1098641]
ENSMUSG00000042613	33.21	28.78	33.21	9.03	14.37	13.78	31.7333	12.3933	-1.35643	1.66448e-08	1.74389e-07	Pbxip1	pre B cell leukemia transcription factor interacting protein 1 [Source:MGI Symbol;Acc:MGI:2441670]
ENSMUSG00000078683	0	0	0.06	17.46	23.89	1.62	0.02	14.3233	9.48415	1.77312e-08	1.85015e-07	Mup1	major urinary protein 1 [Source:MGI Symbol;Acc:MGI:97233]
ENSMUSG00000089945	3.77	3.31	4	0.64	1.45	0.98	3.69333	1.02333	-1.85165	1.804e-08	1.87981e-07	Pakap	paralemmin A kinase anchor protein [Source:MGI Symbol;Acc:MGI:5141924]
ENSMUSG00000057835	0.59	0.45	0.7	1.76	1.61	2.26	0.58	1.87667	1.69405	1.84794e-08	1.92168e-07	Zfp119a	zinc finger protein 119a [Source:MGI Symbol;Acc:MGI:1345189]
ENSMUSG00000009378	0.51	0.63	0.61	0.93	1.73	1.93	0.583333	1.53	1.39114	1.91743e-08	1.98661e-07	Slc16a12	solute carrier family 16 (monocarboxylic acid transporters), member 12 [Source:MGI Symbol;Acc:MGI:2147716]
ENSMUSG00000018909	8.36	9.06	10.5	2.76	5.24	3.09	9.30667	3.69667	-1.33204	1.98159e-08	2.04818e-07	Arrb1	arrestin, beta 1 [Source:MGI Symbol;Acc:MGI:99473]
ENSMUSG00000078606	1.78	3.1	1.63	6.85	26.18	10.7	2.17	14.5767	2.74789	2.00154e-08	2.06463e-07	Gm4070	predicted gene 4070 [Source:MGI Symbol;Acc:MGI:3782245]
ENSMUSG00000079020	8.58	7.82	9.81	2.49	3.61	3.47	8.73667	3.19	-1.45353	2.08065e-08	2.14048e-07	Slc45a4	solute carrier family 45, member 4 [Source:MGI Symbol;Acc:MGI:2146236]
ENSMUSG00000023070	0.28	0.16	0.24	1.71	2.06	0.84	0.226667	1.53667	2.76116	2.11448e-08	2.17237e-07	Rgn	regucalcin [Source:MGI Symbol;Acc:MGI:108024]
ENSMUSG00000046111	0.53	0.57	0.59	2.15	2.7	1.13	0.563333	1.99333	1.82312	2.17381e-08	2.22735e-07	Cep295	centrosomal protein 295 [Source:MGI Symbol;Acc:MGI:2442521]
ENSMUSG00000030378	0	0	0	1.09	1.94	0.7	0.001	1.24333	10.28	2.18428e-08	2.23511e-07	Sult2a8	sulfotransferase family 2A, dehydroepiandrosterone (DHEA)-preferring, member 8 [Source:MGI Symbol;Acc:MGI:1924221]
ENSMUSG00000059908	0	0	0.01	1.78	1.82	0.28	0.00333333	1.29333	8.59991	2.40616e-08	2.44584e-07	Mug1	murinoglobulin 1 [Source:MGI Symbol;Acc:MGI:99837]
ENSMUSG00000036564	56.23	43.89	84.37	9.45	24.95	15.94	61.4967	16.78	-1.87377	2.53188e-08	2.56176e-07	Ndrg4	N-myc downstream regulated gene 4 [Source:MGI Symbol;Acc:MGI:2384590]
ENSMUSG00000022149	0	0	0	1.37	1.58	0.15	0.001	1.03333	10.0131	2.63676e-08	2.65911e-07	C9	complement component 9 [Source:MGI Symbol;Acc:MGI:1098282]
ENSMUSG00000033860	0	0	0	4.32	4.65	0.64	0.001	3.20333	11.6454	2.70075e-08	2.71828e-07	Fgg	fibrinogen gamma chain [Source:MGI Symbol;Acc:MGI:95526]
ENSMUSG00000033855	7.07	6.83	9.13	1.9	2.76	2.72	7.67667	2.46	-1.64182	2.72164e-08	2.73393e-07	Ston1	stonin 1 [Source:MGI Symbol;Acc:MGI:1924307]
ENSMUSG00000032786	171.84	185.75	191.83	70.43	95.4	51.79	183.14	72.54	-1.3361	2.78749e-08	2.79459e-07	Alas1	aminolevulinic acid synthase 1 [Source:MGI Symbol;Acc:MGI:87989]
ENSMUSG00000078435	0.13	0.31	0.15	0.55	1.48	1.5	0.196667	1.17667	2.58088	2.79672e-08	2.80202e-07	AU041133	expressed sequence AU041133 [Source:MGI Symbol;Acc:MGI:2143755]
ENSMUSG00000052928	3.04	3.57	3.69	1.24	1.57	1.28	3.43333	1.36333	-1.33247	3.52379e-08	3.48048e-07	Ctif	CBP80/20-dependent translation initiation factor [Source:MGI Symbol;Acc:MGI:2685518]
ENSMUSG00000057400	0.03	0	0	2.06	2.02	0.36	0.01	1.48	7.20945	3.53469e-08	3.489e-07	Ces1c	carboxylesterase 1C [Source:MGI Symbol;Acc:MGI:95420]
ENSMUSG00000027223	4.44	3.69	4.76	1.32	1.62	1.68	4.29667	1.54	-1.48029	3.68634e-08	3.62935e-07	Mapk8ip1	mitogen-activated protein kinase 8 interacting protein 1 [Source:MGI Symbol;Acc:MGI:1309464]
ENSMUSG00000022075	5.17	4.88	5.17	1.26	2.58	1.63	5.07333	1.82333	-1.47636	3.9631e-08	3.89683e-07	Rhobtb2	Rho-related BTB domain containing 2 [Source:MGI Symbol;Acc:MGI:2180557]
ENSMUSG00000052821	0.62	0.47	0.82	1.02	2.76	2.78	0.636667	2.18667	1.78012	3.97251e-08	3.90359e-07	Cysltr1	cysteinyl leukotriene receptor 1 [Source:MGI Symbol;Acc:MGI:1926218]
ENSMUSG00000018263	9.93	8.57	11.57	1.98	4.13	2.78	10.0233	2.96333	-1.75807	4.02386e-08	3.94646e-07	Tbx5	T-box 5 [Source:MGI Symbol;Acc:MGI:102541]
ENSMUSG00000057842	0.09	0.42	0.57	1.18	1.98	1.57	0.36	1.57667	2.13081	4.09068e-08	4.00688e-07	Zfp595	zinc finger protein 595 [Source:MGI Symbol;Acc:MGI:3040707]
ENSMUSG00000078887	0.7	0.83	0.79	1.58	2.8	3.25	0.773333	2.54333	1.71756	4.31155e-08	4.20445e-07	Gm6710	predicted gene 6710 [Source:MGI Symbol;Acc:MGI:3779623]
ENSMUSG00000040631	17.11	16.34	22.54	5.88	10.21	5.79	18.6633	7.29333	-1.35556	4.70191e-08	4.55329e-07	Dok4	docking protein 4 [Source:MGI Symbol;Acc:MGI:2148865]
ENSMUSG00000078867	0.73	0.31	0.65	1.04	6.51	4.4	0.563333	3.98333	2.82192	4.81497e-08	4.64134e-07	Gm14418	predicted gene 14418 [Source:MGI Symbol;Acc:MGI:3702408]
ENSMUSG00000039611	29.53	25.42	31.52	11.23	13.52	9.67	28.8233	11.4733	-1.32895	5.22497e-08	5.0218e-07	Tmem246	transmembrane protein 246 [Source:MGI Symbol;Acc:MGI:1914313]
ENSMUSG00000042680	5.23	4.59	6.17	1.7	2.59	2.01	5.33	2.1	-1.34375	5.56664e-08	5.33015e-07	Garem1	GRB2 associated regulator of MAPK1 subtype 1 [Source:MGI Symbol;Acc:MGI:2685790]
ENSMUSG00000028799	7.55	6.47	7.21	2.25	3.11	3.09	7.07667	2.81667	-1.32908	5.73763e-08	5.46919e-07	Zfp362	zinc finger protein 362 [Source:MGI Symbol;Acc:MGI:2652839]
ENSMUSG00000035900	8.5	8.74	11.44	3.73	3.79	3.66	9.56	3.72667	-1.35912	5.85209e-08	5.56529e-07	Gramd4	GRAM domain containing 4 [Source:MGI Symbol;Acc:MGI:2676308]
ENSMUSG00000032702	14	10.98	16.63	4.32	6.87	4.97	13.87	5.38667	-1.3645	5.95144e-08	5.65627e-07	Kank1	KN motif and ankyrin repeat domains 1 [Source:MGI Symbol;Acc:MGI:2147707]
ENSMUSG00000103088	1.15	1.27	1.79	0.16	0.43	0.25	1.40333	0.28	-2.32536	6.01634e-08	5.70382e-07	Pcdhgb6	protocadherin gamma subfamily B, 6 [Source:MGI Symbol;Acc:MGI:1935197]
ENSMUSG00000032758	13.72	17.41	14.45	54.46	56.49	18.73	15.1933	43.2267	1.50848	6.2118e-08	5.87823e-07	Kap	kidney androgen regulated protein [Source:MGI Symbol;Acc:MGI:96653]
ENSMUSG00000066153	0	0	0	2.07	2.17	0.96	0.001	1.73333	10.7593	6.21069e-08	5.87823e-07	Mup21	major urinary protein 21 [Source:MGI Symbol;Acc:MGI:3650630]
ENSMUSG00000050592	12.26	10.11	14.68	3.82	5.25	2.58	12.35	3.88333	-1.66914	6.56488e-08	6.18186e-07	Fam78a	family with sequence similarity 78, member A [Source:MGI Symbol;Acc:MGI:2443569]
ENSMUSG00000021596	0.32	0.64	0.41	1.01	1.25	1.67	0.456667	1.31	1.52035	6.58791e-08	6.19594e-07	Mctp1	multiple C2 domains, transmembrane 1 [Source:MGI Symbol;Acc:MGI:1926021]
ENSMUSG00000053716	15.6	15.15	12.34	4.45	7.29	4.88	14.3633	5.54	-1.37443	6.90549e-08	6.47084e-07	Dusp7	dual specificity phosphatase 7 [Source:MGI Symbol;Acc:MGI:2387100]
ENSMUSG00000066878	47.37	38.72	23.33	0.17	0	0	36.4733	0.0566667	-9.33013	7.20681e-08	6.74085e-07	Gm10184	predicted pseudogene 10184 [Source:MGI Symbol;Acc:MGI:3704480]
ENSMUSG00000020609	0.05	0.03	0.12	1.91	2.42	0.45	0.0666667	1.59333	4.57894	7.50038e-08	6.99413e-07	Apob	apolipoprotein B [Source:MGI Symbol;Acc:MGI:88052]
ENSMUSG00000027359	0.78	1.34	0.97	4.24	4.78	1.56	1.03	3.52667	1.77566	7.60544e-08	7.0749e-07	Slc27a2	solute carrier family 27 (fatty acid transporter), member 2 [Source:MGI Symbol;Acc:MGI:1347099]
ENSMUSG00000078794	6.99	6.94	8.52	2.24	3.62	2.11	7.48333	2.65667	-1.49406	7.8379e-08	7.27352e-07	Dact3	dishevelled-binding antagonist of beta-catenin 3 [Source:MGI Symbol;Acc:MGI:3654828]
ENSMUSG00000048583	19.65	28.24	35.01	8.18	13.73	9.25	27.6333	10.3867	-1.41168	8.11197e-08	7.50516e-07	Igf2	insulin-like growth factor 2 [Source:MGI Symbol;Acc:MGI:96434]
ENSMUSG00000030530	22.47	20.88	25.4	9.25	8.7	6.08	22.9167	8.01	-1.51652	8.19103e-08	7.56463e-07	Furin	furin (paired basic amino acid cleaving enzyme) [Source:MGI Symbol;Acc:MGI:97513]
ENSMUSG00000055980	2.67	2.89	3.64	0.93	1.54	1.03	3.06667	1.16667	-1.39428	9.44478e-08	8.64964e-07	Irs1	insulin receptor substrate 1 [Source:MGI Symbol;Acc:MGI:99454]
ENSMUSG00000032081	0	0	0	2.76	3.2	0.93	0.001	2.29667	11.1653	9.47969e-08	8.67643e-07	Apoc3	apolipoprotein C-III [Source:MGI Symbol;Acc:MGI:88055]
ENSMUSG00000078877	3.36	2.32	6.31	22.47	5.41	4.92	3.99667	10.9333	1.45186	9.60237e-08	8.77302e-07	Gm14295	predicted gene 14295 [Source:MGI Symbol;Acc:MGI:3709624]
ENSMUSG00000055322	178.13	128.55	154.66	44.99	63.2	58.42	153.78	55.5367	-1.46936	1.01167e-07	9.22643e-07	Tns1	tensin 1 [Source:MGI Symbol;Acc:MGI:104552]
ENSMUSG00000045980	2.94	2.43	3.14	0.73	1.14	1.06	2.83667	0.976667	-1.53826	1.01915e-07	9.28361e-07	Tmem104	transmembrane protein 104 [Source:MGI Symbol;Acc:MGI:2444222]
ENSMUSG00000022180	1.71	1.72	1.84	0.49	0.54	0.36	1.75667	0.463333	-1.92272	1.04849e-07	9.53958e-07	Slc7a8	solute carrier family 7 (cationic amino acid transporter, y+ system), member 8 [Source:MGI Symbol;Acc:MGI:1355323]
ENSMUSG00000070883	0.16	0.16	0.11	0.57	1.31	1.18	0.143333	1.02	2.83112	1.12344e-07	1.01913e-06	Ccdc173	coiled-coil domain containing 173 [Source:MGI Symbol;Acc:MGI:1923100]
ENSMUSG00000024440	9.74	10.8	12.88	4.15	5.49	2.91	11.14	4.18333	-1.41302	1.12454e-07	1.01953e-06	Pcdh12	protocadherin 12 [Source:MGI Symbol;Acc:MGI:1855700]
ENSMUSG00000037355	0.32	0.78	0.48	0.85	1.94	1.84	0.526667	1.54333	1.55109	1.27515e-07	1.14794e-06	Uvssa	UV stimulated scaffold protein A [Source:MGI Symbol;Acc:MGI:1918351]
ENSMUSG00000089951	0.13	0.04	0.53	1.71	4.55	2.91	0.233333	3.05667	3.71149	1.28749e-07	1.15836e-06	Zfp968-ps	zinc finger protein 968, pseudogene [Source:MGI Symbol;Acc:MGI:3702420]
ENSMUSG00000039512	2.93	3.63	2.92	0.92	1.6	1.23	3.16	1.25	-1.338	1.34852e-07	1.20973e-06	Uhrf1bp1	UHRF1 (ICBP90) binding protein 1 [Source:MGI Symbol;Acc:MGI:3041238]
ENSMUSG00000055485	2.29	2.99	2.91	0.87	1.14	0.61	2.73	0.873333	-1.6443	1.39101e-07	1.24566e-06	Soga1	suppressor of glucose, autophagy associated 1 [Source:MGI Symbol;Acc:MGI:2444575]
ENSMUSG00000037053	0	0.04	0.04	2.43	2.15	0.46	0.0266667	1.68	5.97728	1.39377e-07	1.2474e-06	Azgp1	alpha-2-glycoprotein 1, zinc [Source:MGI Symbol;Acc:MGI:103163]
ENSMUSG00000033439	0.8	1.1	0.89	1.74	3.61	2.82	0.93	2.72333	1.55007	1.4772e-07	1.31517e-06	Trmt13	tRNA methyltransferase 13 [Source:MGI Symbol;Acc:MGI:1925219]
ENSMUSG00000052974	0.03	0.05	0	1.21	1.63	0.29	0.0266667	1.04333	5.29002	1.48212e-07	1.31722e-06	Cyp2f2	cytochrome P450, family 2, subfamily f, polypeptide 2 [Source:MGI Symbol;Acc:MGI:88608]
ENSMUSG00000061451	0.99	0.82	1.32	0.16	0.21	0.18	1.04333	0.183333	-2.50866	1.53429e-07	1.35891e-06	Tmem151a	transmembrane protein 151A [Source:MGI Symbol;Acc:MGI:2147713]
ENSMUSG00000036862	4.1	3.89	5.4	1.2	2.27	1.33	4.46333	1.6	-1.48005	1.54037e-07	1.36131e-06	Dchs1	dachsous cadherin related 1 [Source:MGI Symbol;Acc:MGI:2685011]
ENSMUSG00000001761	6.55	6.66	7.66	1.88	3.55	2.87	6.95667	2.76667	-1.33025	1.59101e-07	1.40026e-06	Smo	smoothened, frizzled class receptor [Source:MGI Symbol;Acc:MGI:108075]
ENSMUSG00000039087	9.72	8.69	8.55	1.95	4.93	3.86	8.98667	3.58	-1.32783	1.5909e-07	1.40026e-06	Rreb1	ras responsive element binding protein 1 [Source:MGI Symbol;Acc:MGI:2443664]
ENSMUSG00000019302	29.47	21.45	28	7.9	13.37	8.61	26.3067	9.96	-1.40121	1.61192e-07	1.41622e-06	Atp6v0a1	ATPase, H+ transporting, lysosomal V0 subunit A1 [Source:MGI Symbol;Acc:MGI:103286]
ENSMUSG00000040616	3.46	6.46	3.46	0.77	1.26	0.87	4.46	0.966667	-2.20595	1.9746e-07	1.71135e-06	Tmem51	transmembrane protein 51 [Source:MGI Symbol;Acc:MGI:2384874]
ENSMUSG00000036745	1.26	1.11	0.66	3.02	2.46	2.11	1.01	2.53	1.32478	1.99476e-07	1.72688e-06	Ttll7	tubulin tyrosine ligase-like family, member 7 [Source:MGI Symbol;Acc:MGI:1918142]
ENSMUSG00000016763	1.16	1.43	1.37	0.28	0.35	0.3	1.32	0.31	-2.0902	2.0335e-07	1.75744e-06	Scube1	signal peptide, CUB domain, EGF-like 1 [Source:MGI Symbol;Acc:MGI:1890616]
ENSMUSG00000040687	2.33	2.57	2.76	0.72	1.18	1.04	2.55333	0.98	-1.38153	2.04045e-07	1.76146e-06	Madd	MAP-kinase activating death domain [Source:MGI Symbol;Acc:MGI:2444672]
ENSMUSG00000064128	0.35	0.92	0.84	1.66	4.39	2.06	0.703333	2.70333	1.94246	2.13923e-07	1.84259e-06	Cenpj	centromere protein J [Source:MGI Symbol;Acc:MGI:2684927]
ENSMUSG00000094793	0	0	0	21.33	20.19	1.07	0.001	14.1967	13.7933	2.16691e-07	1.86226e-06	Mup12	major urinary protein 12 [Source:MGI Symbol;Acc:MGI:3780193]
ENSMUSG00000034066	5.67	4.63	5.95	1.43	2.53	2.13	5.41667	2.03	-1.41593	2.1956e-07	1.88585e-06	Farp2	FERM, RhoGEF and pleckstrin domain protein 2 [Source:MGI Symbol;Acc:MGI:2385126]
ENSMUSG00000112023	0.47	0.89	0.8	1.94	3.27	2.78	0.72	2.66333	1.88716	2.51028e-07	2.13938e-06	Lilr4b	leukocyte immunoglobulin-like receptor, subfamily B, member 4B [Source:MGI Symbol;Acc:MGI:102702]
ENSMUSG00000057409	0.42	0.5	0.38	0.99	1.58	1.35	0.433333	1.30667	1.59234	2.53677e-07	2.16076e-06	Zfp53	zinc finger protein 53 [Source:MGI Symbol;Acc:MGI:99200]
ENSMUSG00000018931	5.35	4.45	4.74	1.65	2.35	1.74	4.84667	1.91333	-1.3409	2.65381e-07	2.25171e-06	Natd1	N-acetyltransferase domain containing 1 [Source:MGI Symbol;Acc:MGI:1344388]
ENSMUSG00000039244	8.58	8.24	10.26	3.24	4.02	2.58	9.02667	3.28	-1.4605	2.73409e-07	2.31598e-06	E130309D02Rik	RIKEN cDNA E130309D02 gene [Source:MGI Symbol;Acc:MGI:2442621]
ENSMUSG00000067235	0	0.11	0.13	1.43	1.97	0.43	0.08	1.27667	3.99624	2.78117e-07	2.35326e-06	H2-Q10	histocompatibility 2, Q region locus 10 [Source:MGI Symbol;Acc:MGI:95929]
ENSMUSG00000023953	3.62	3.15	3.35	1.15	1.15	1.43	3.37333	1.24333	-1.43996	2.78792e-07	2.35767e-06	Polh	polymerase (DNA directed), eta (RAD 30 related) [Source:MGI Symbol;Acc:MGI:1891457]
ENSMUSG00000028212	0.26	0.6	0.48	1.29	1.36	1.31	0.446667	1.32	1.56327	2.80389e-07	2.36987e-06	Ccne2	cyclin E2 [Source:MGI Symbol;Acc:MGI:1329034]
ENSMUSG00000030123	33.1	37.49	44.94	15.69	18.57	11.76	38.51	15.34	-1.32793	2.84359e-07	2.39946e-06	Plxnd1	plexin D1 [Source:MGI Symbol;Acc:MGI:2154244]
ENSMUSG00000011256	6.35	6.37	11.32	1.07	3.42	1.65	8.01333	2.04667	-1.96913	2.89081e-07	2.43663e-06	Adam19	a disintegrin and metallopeptidase domain 19 (meltrin beta) [Source:MGI Symbol;Acc:MGI:105377]
ENSMUSG00000035208	0.42	0.7	0.44	1.25	4.15	1.11	0.52	2.17	2.06111	3.02474e-07	2.53975e-06	Slfn8	schlafen 8 [Source:MGI Symbol;Acc:MGI:2672859]
ENSMUSG00000001910	14.82	13.37	16.18	5.68	6.2	4.64	14.79	5.50667	-1.42537	3.1363e-07	2.62481e-06	Nacc1	nucleus accumbens associated 1, BEN and BTB (POZ) domain containing [Source:MGI Symbol;Acc:MGI:1914080]
ENSMUSG00000035948	0.2	0.18	0.6	0.82	1.16	1.26	0.326667	1.08	1.72514	3.14774e-07	2.63152e-06	Acss3	acyl-CoA synthetase short-chain family member 3 [Source:MGI Symbol;Acc:MGI:2685720]
ENSMUSG00000068086	0	0.07	0	1.05	2.13	0.32	0.0233333	1.16667	5.64386	3.20596e-07	2.67832e-06	Cyp2d9	cytochrome P450, family 2, subfamily d, polypeptide 9 [Source:MGI Symbol;Acc:MGI:88606]
ENSMUSG00000039157	6.35	6.4	8.6	1.72	4.17	2.34	7.11667	2.74333	-1.37527	3.52778e-07	2.92218e-06	Fam102a	family with sequence similarity 102, member A [Source:MGI Symbol;Acc:MGI:2138935]
ENSMUSG00000022383	11.46	9.74	12.44	3.43	4.47	2.28	11.2133	3.39333	-1.72444	3.88405e-07	3.19659e-06	Ppara	peroxisome proliferator activated receptor alpha [Source:MGI Symbol;Acc:MGI:104740]
ENSMUSG00000028042	9.59	8.82	8.91	2.52	4.93	2.8	9.10667	3.41667	-1.41433	4.03357e-07	3.3143e-06	Zbtb7b	zinc finger and BTB domain containing 7B [Source:MGI Symbol;Acc:MGI:102755]
ENSMUSG00000022584	3.1	0.94	1.39	6.02	5.62	8.49	1.81	6.71	1.89032	4.0718e-07	3.34393e-06	Ly6c2	lymphocyte antigen 6 complex, locus C2 [Source:MGI Symbol;Acc:MGI:3712069]
ENSMUSG00000040564	0.69	1.05	0.34	5.44	6.69	2.51	0.693333	4.88	2.81526	4.15631e-07	3.40604e-06	Apoc1	apolipoprotein C-I [Source:MGI Symbol;Acc:MGI:88053]
ENSMUSG00000021265	7.14	7.58	8.5	2.08	3.78	2.06	7.74	2.64	-1.5518	4.18083e-07	3.42431e-06	Slc25a29	solute carrier family 25 (mitochondrial carrier, palmitoylcarnitine transporter), member 29 [Source:MGI Symbol;Acc:MGI:2444911]
ENSMUSG00000063382	5.97	7.12	5.47	1.67	3.14	2.25	6.18667	2.35333	-1.39446	4.68246e-07	3.8027e-06	Bcl9l	B cell CLL/lymphoma 9-like [Source:MGI Symbol;Acc:MGI:1933114]
ENSMUSG00000042985	5.35	5.83	15.31	1.76	1.61	2.32	8.83	1.89667	-2.21895	4.78912e-07	3.88521e-06	Upk3b	uroplakin 3B [Source:MGI Symbol;Acc:MGI:2140882]
ENSMUSG00000057182	0.14	0.21	0.14	0.32	1.96	0.8	0.163333	1.02667	2.65208	4.82731e-07	3.91413e-06	Scn3a	sodium channel, voltage-gated, type III, alpha [Source:MGI Symbol;Acc:MGI:98249]
ENSMUSG00000027217	5.01	6.76	8.71	1.93	3	1.64	6.82667	2.19	-1.64025	5.10879e-07	4.13168e-06	Tspan18	tetraspanin 18 [Source:MGI Symbol;Acc:MGI:1917186]
ENSMUSG00000050211	5.13	1.57	6.19	0.74	0.89	0.79	4.29667	0.806667	-2.41317	5.15604e-07	4.16526e-06	Pla2g4e	phospholipase A2, group IVE [Source:MGI Symbol;Acc:MGI:1919144]
ENSMUSG00000000957	7.91	7.89	11.75	2.75	4.25	2.55	9.18333	3.18333	-1.52848	5.17982e-07	4.17788e-06	Mmp14	matrix metallopeptidase 14 (membrane-inserted) [Source:MGI Symbol;Acc:MGI:101900]
ENSMUSG00000068747	11.32	9.32	13.28	3.15	6.15	3.45	11.3067	4.25	-1.41164	5.2094e-07	4.19953e-06	Sort1	sortilin 1 [Source:MGI Symbol;Acc:MGI:1338015]
ENSMUSG00000034459	0.92	1.04	1.18	5.63	34.25	4.9	1.04667	14.9267	3.83402	5.4235e-07	4.35612e-06	Ifit1	interferon-induced protein with tetratricopeptide repeats 1 [Source:MGI Symbol;Acc:MGI:99450]
ENSMUSG00000038267	3.07	3.7	3.92	1.08	1.71	1.13	3.56333	1.30667	-1.44734	5.95621e-07	4.74426e-06	Slc22a23	solute carrier family 22, member 23 [Source:MGI Symbol;Acc:MGI:1920352]
ENSMUSG00000050192	0.4	0.51	0.33	0.63	1.24	1.3	0.413333	1.05667	1.35414	6.45768e-07	5.10923e-06	Eif5a2	eukaryotic translation initiation factor 5A2 [Source:MGI Symbol;Acc:MGI:1933735]
ENSMUSG00000030945	0.7	0.74	0.67	3.19	3.35	1.16	0.703333	2.56667	1.86762	6.4843e-07	5.12764e-06	Acsm2	acyl-CoA synthetase medium-chain family member 2 [Source:MGI Symbol;Acc:MGI:2385289]
ENSMUSG00000027559	7.13	5.33	5.68	8.73	28.73	10.18	6.04667	15.88	1.393	6.56975e-07	5.18719e-06	Car3	carbonic anhydrase 3 [Source:MGI Symbol;Acc:MGI:88270]
ENSMUSG00000057265	0.47	0.3	0.75	0.78	1.33	2.8	0.506667	1.63667	1.69165	6.99112e-07	5.49727e-06	Bbof1	basal body orientation factor 1 [Source:MGI Symbol;Acc:MGI:1920123]
ENSMUSG00000034613	3.53	6.2	2.56	0.38	0.58	0.64	4.09667	0.533333	-2.94134	7.01819e-07	5.51573e-06	Ppm1h	protein phosphatase 1H (PP2C domain containing) [Source:MGI Symbol;Acc:MGI:2442087]
ENSMUSG00000029445	0	0.07	0.14	1.45	1.16	1.02	0.07	1.21	4.11151	7.21557e-07	5.65349e-06	Hpd	4-hydroxyphenylpyruvic acid dioxygenase [Source:MGI Symbol;Acc:MGI:96213]
ENSMUSG00000042115	7.84	6.88	9.78	2.74	3.47	1.7	8.16667	2.63667	-1.63103	7.22989e-07	5.66182e-06	Klhdc8a	kelch domain containing 8A [Source:MGI Symbol;Acc:MGI:2442630]
ENSMUSG00000030929	0.53	0.54	0.4	0.88	1.6	1.23	0.49	1.23667	1.3356	7.27078e-07	5.69094e-06	Eri2	exoribonuclease 2 [Source:MGI Symbol;Acc:MGI:1918401]
ENSMUSG00000001943	0.68	1.51	0.9	3.4	2.79	3.38	1.03	3.19	1.63091	7.28395e-07	5.69834e-06	Vsig2	V-set and immunoglobulin domain containing 2 [Source:MGI Symbol;Acc:MGI:1928009]
ENSMUSG00000030213	32.62	13.52	13.5	3.06	6.38	4.64	19.88	4.69333	-2.08263	7.71536e-07	6.02049e-06	Atf7ip	activating transcription factor 7 interacting protein [Source:MGI Symbol;Acc:MGI:1858965]
ENSMUSG00000016984	0.32	0.35	0.43	0.55	1.33	1.19	0.366667	1.02333	1.48074	7.73856e-07	6.03552e-06	Etaa1	Ewing tumor-associated antigen 1 [Source:MGI Symbol;Acc:MGI:1915395]
ENSMUSG00000031822	3.64	3.56	4.22	1.13	1.86	1.21	3.80667	1.4	-1.4431	7.79675e-07	6.07782e-06	Gse1	genetic suppressor element 1, coiled-coil protein [Source:MGI Symbol;Acc:MGI:1098275]
ENSMUSG00000054626	0.8	1.27	0.78	2.18	3.3	3.22	0.95	2.9	1.61005	7.973e-07	6.19947e-06	Xlr	X-linked lymphocyte-regulated [Source:MGI Symbol;Acc:MGI:98976]
ENSMUSG00000027015	1.04	0.84	1.8	0.2	0.21	0.33	1.22667	0.246667	-2.31411	8.8417e-07	6.82839e-06	Cybrd1	cytochrome b reductase 1 [Source:MGI Symbol;Acc:MGI:2654575]
ENSMUSG00000064280	0.6	0.48	0.41	1.4	1.6	1.9	0.496667	1.63333	1.71747	8.86149e-07	6.83836e-06	Ccdc146	coiled-coil domain containing 146 [Source:MGI Symbol;Acc:MGI:1922422]
ENSMUSG00000043366	0.7	1.16	0.5	1.05	2.52	2.37	0.786667	1.98	1.33168	9.11755e-07	7.02184e-06	Olfr78	olfactory receptor 78 [Source:MGI Symbol;Acc:MGI:2157548]
ENSMUSG00000030433	5.3	6.01	8.54	1.65	1.38	1.97	6.61667	1.66667	-1.98914	9.7271e-07	7.45016e-06	Sbk2	SH3-binding domain kinase family, member 2 [Source:MGI Symbol;Acc:MGI:2685925]
ENSMUSG00000033272	43.33	51.99	39.25	15.89	14.39	14.69	44.8567	14.99	-1.58132	9.95396e-07	7.61632e-06	Slc35a4	solute carrier family 35, member A4 [Source:MGI Symbol;Acc:MGI:1915093]
ENSMUSG00000091736	0.3	0.4	0.11	0.76	1.38	1.16	0.27	1.1	2.02647	1.0076e-06	7.70201e-06	Yy2	Yy2 transcription factor [Source:MGI Symbol;Acc:MGI:3837947]
ENSMUSG00000059555	2.86	3.66	3.54	0.88	1.29	1.37	3.35333	1.18	-1.50681	1.00869e-06	7.70648e-06	Tor4a	torsin family 4, member A [Source:MGI Symbol;Acc:MGI:2442720]
ENSMUSG00000028825	6.37	3.28	5.18	0.23	0.35	1.33	4.94333	0.636667	-2.95687	1.03e-06	7.85757e-06	Rhd	Rh blood group, D antigen [Source:MGI Symbol;Acc:MGI:1202882]
ENSMUSG00000030352	38.22	39.98	51.22	14.35	21.05	13.79	43.14	16.3967	-1.39562	1.05205e-06	8.01781e-06	Tspan9	tetraspanin 9 [Source:MGI Symbol;Acc:MGI:1924558]
ENSMUSG00000047085	17.74	13.31	19.49	2.13	6.78	5.93	16.8467	4.94667	-1.76793	1.14099e-06	8.64417e-06	Lrrc4b	leucine rich repeat containing 4B [Source:MGI Symbol;Acc:MGI:3027390]
ENSMUSG00000078202	8.01	11.87	12.71	3.39	5.23	3.28	10.8633	3.96667	-1.45347	1.16894e-06	8.83848e-06	Nrarp	Notch-regulated ankyrin repeat protein [Source:MGI Symbol;Acc:MGI:1914372]
ENSMUSG00000001435	6.71	6.31	8.1	2.42	2.66	2.04	7.04	2.37333	-1.56866	1.17815e-06	8.89932e-06	Col18a1	collagen, type XVIII, alpha 1 [Source:MGI Symbol;Acc:MGI:88451]
ENSMUSG00000033900	0.32	0.37	0.2	0.48	0.56	2.29	0.296667	1.11	1.90364	1.19046e-06	8.97906e-06	Map9	microtubule-associated protein 9 [Source:MGI Symbol;Acc:MGI:2442208]
ENSMUSG00000020331	18.28	12.66	17.81	5.98	5.54	3.06	16.25	4.86	-1.74141	1.25223e-06	9.38072e-06	Hcn2	hyperpolarization-activated, cyclic nucleotide-gated K+ 2 [Source:MGI Symbol;Acc:MGI:1298210]
ENSMUSG00000029581	27.4	31.55	42.64	13.95	11.86	9.68	33.8633	11.83	-1.51727	1.25125e-06	9.38072e-06	Fscn1	fascin actin-bundling protein 1 [Source:MGI Symbol;Acc:MGI:1352745]
ENSMUSG00000046841	13.02	9.86	15.33	4.78	6.18	3.99	12.7367	4.98333	-1.3538	1.34307e-06	1.00169e-05	Ckap4	cytoskeleton-associated protein 4 [Source:MGI Symbol;Acc:MGI:2444926]
ENSMUSG00000034854	2.53	2.45	3.14	0.77	1.2	0.96	2.70667	0.976667	-1.47058	1.37639e-06	1.02405e-05	Mfsd12	major facilitator superfamily domain containing 12 [Source:MGI Symbol;Acc:MGI:3604804]
ENSMUSG00000030583	2.51	2.26	2.47	0.69	0.97	0.87	2.41333	0.843333	-1.51685	1.42855e-06	1.06017e-05	Sipa1l3	signal-induced proliferation-associated 1 like 3 [Source:MGI Symbol;Acc:MGI:1921456]
ENSMUSG00000034845	12.25	14.28	12.26	3.22	6.96	4.64	12.93	4.94	-1.38814	1.47797e-06	1.09486e-05	Plvap	plasmalemma vesicle associated protein [Source:MGI Symbol;Acc:MGI:1890497]
ENSMUSG00000040429	0.39	0.36	0.47	0.97	1.94	1.89	0.406667	1.6	1.97615	1.52807e-06	1.1287e-05	Mterf1a	mitochondrial transcription termination factor 1a [Source:MGI Symbol;Acc:MGI:1918240]
ENSMUSG00000024617	19.1	17.6	18.12	5.55	7.81	8	18.2733	7.12	-1.35979	1.5364e-06	1.1343e-05	Camk2a	calcium/calmodulin-dependent protein kinase II alpha [Source:MGI Symbol;Acc:MGI:88256]
ENSMUSG00000020593	38.72	30.91	42.6	13.46	14.71	11.73	37.41	13.3	-1.492	1.5489e-06	1.14189e-05	Lpin1	lipin 1 [Source:MGI Symbol;Acc:MGI:1891340]
ENSMUSG00000069049	0.03	0	0	17.84	0.11	34.94	0.01	17.63	10.7838	1.56639e-06	1.15201e-05	Eif2s3y	eukaryotic translation initiation factor 2, subunit 3, structural gene Y-linked [Source:MGI Symbol;Acc:MGI:1349430]
ENSMUSG00000030315	8.73	8.89	10.52	2.44	4.95	3.05	9.38	3.48	-1.4305	1.60288e-06	1.17659e-05	Vgll4	vestigial like family member 4 [Source:MGI Symbol;Acc:MGI:2652840]
ENSMUSG00000034795	0.45	0.38	0.37	1.45	1.04	1.94	0.4	1.47667	1.88427	1.70256e-06	1.24027e-05	Ccdc122	coiled-coil domain containing 122 [Source:MGI Symbol;Acc:MGI:1918358]
ENSMUSG00000067081	11.14	12.26	9.46	2.87	4.24	4.72	10.9533	3.94333	-1.47388	1.80588e-06	1.30871e-05	Asb18	ankyrin repeat and SOCS box-containing 18 [Source:MGI Symbol;Acc:MGI:2655109]
ENSMUSG00000029765	2.16	1.95	2.91	0.7	1.22	0.82	2.34	0.913333	-1.3573	1.94894e-06	1.40376e-05	Plxna4	plexin A4 [Source:MGI Symbol;Acc:MGI:2179061]
ENSMUSG00000057342	5.21	5.37	6.44	2.37	2.38	1.81	5.67333	2.18667	-1.37546	1.98565e-06	1.42645e-05	Sphk2	sphingosine kinase 2 [Source:MGI Symbol;Acc:MGI:1861380]
ENSMUSG00000093445	15.16	8.04	9.44	3.1	3.33	4.31	10.88	3.58	-1.60365	1.98699e-06	1.42649e-05	Lrch4	leucine-rich repeats and calponin homology (CH) domain containing 4 [Source:MGI Symbol;Acc:MGI:1917193]
ENSMUSG00000030089	26.99	16.48	44.63	7.65	10.3	4.63	29.3667	7.52667	-1.9641	2.05641e-06	1.46945e-05	Slc41a3	solute carrier family 41, member 3 [Source:MGI Symbol;Acc:MGI:1918949]
ENSMUSG00000024079	1.81	1.99	1.58	2.86	9.49	2.64	1.79333	4.99667	1.47832	2.08141e-06	1.48525e-05	Eif2ak2	eukaryotic translation initiation factor 2-alpha kinase 2 [Source:MGI Symbol;Acc:MGI:1353449]
ENSMUSG00000020682	2.31	1.72	2.98	0.22	0.8	0.39	2.33667	0.47	-2.31372	2.33126e-06	1.6543e-05	Mmp28	matrix metallopeptidase 28 (epilysin) [Source:MGI Symbol;Acc:MGI:2153062]
ENSMUSG00000033722	10.93	13.08	10.92	4.15	4.72	3.32	11.6433	4.06333	-1.51877	2.42636e-06	1.71623e-05	BC034090	cDNA sequence BC034090 [Source:MGI Symbol;Acc:MGI:2672904]
ENSMUSG00000078686	0	0	0	11.37	11.2	0.69	0.001	7.75333	12.9206	2.47812e-06	1.75042e-05	Mup9	major urinary protein 9 [Source:MGI Symbol;Acc:MGI:3782918]
ENSMUSG00000040260	2.51	2.11	2.42	0.37	0.89	0.79	2.34667	0.683333	-1.77995	2.51648e-06	1.77588e-05	Daam2	dishevelled associated activator of morphogenesis 2 [Source:MGI Symbol;Acc:MGI:1923691]
ENSMUSG00000025332	11.87	12.77	13.1	3.56	6.72	2.97	12.58	4.41667	-1.5101	2.59741e-06	1.82963e-05	Kdm5c	lysine (K)-specific demethylase 5C [Source:MGI Symbol;Acc:MGI:99781]
ENSMUSG00000046997	2	2.46	2.83	0.5	0.97	0.62	2.43	0.696667	-1.80242	2.65583e-06	1.8665e-05	Spsb4	splA/ryanodine receptor domain and SOCS box containing 4 [Source:MGI Symbol;Acc:MGI:2183445]
ENSMUSG00000053334	3.41	4.28	4.23	1.33	1.76	1.61	3.97333	1.56667	-1.34265	2.66265e-06	1.87044e-05	Ficd	FIC domain containing [Source:MGI Symbol;Acc:MGI:1098550]
ENSMUSG00000048368	0.41	0.58	0.48	1.19	1.25	3.69	0.49	2.04333	2.06007	2.67589e-06	1.87802e-05	Omd	osteomodulin [Source:MGI Symbol;Acc:MGI:1350918]
ENSMUSG00000027908	0.34	0.12	0.35	1.55	0.66	1.79	0.27	1.33333	2.30401	2.91583e-06	2.03896e-05	Tchhl1	trichohyalin-like 1 [Source:MGI Symbol;Acc:MGI:1918575]
ENSMUSG00000106631	0.61	1.4	0.57	1.4	3.15	2.56	0.86	2.37	1.46248	2.98806e-06	2.08433e-05	Gm42669	predicted gene 42669 [Source:MGI Symbol;Acc:MGI:5662806]
ENSMUSG00000075028	2.83	3.11	2.57	0.56	0.83	0.92	2.83667	0.77	-1.88127	3.02866e-06	2.11112e-05	Prdm11	PR domain containing 11 [Source:MGI Symbol;Acc:MGI:2685553]
ENSMUSG00000056035	0	0	0	2.33	2.42	0.19	0.001	1.64667	10.6853	3.11949e-06	2.1646e-05	Cyp3a11	cytochrome P450, family 3, subfamily a, polypeptide 11 [Source:MGI Symbol;Acc:MGI:88609]
ENSMUSG00000023972	1.81	1.99	2.09	0.53	0.86	0.69	1.96333	0.693333	-1.50168	3.19974e-06	2.21528e-05	Ptk7	PTK7 protein tyrosine kinase 7 [Source:MGI Symbol;Acc:MGI:1918711]
ENSMUSG00000071178	2.41	3.35	3.62	10.6	11.69	3.55	3.12667	8.61333	1.46195	3.22496e-06	2.23174e-05	Serpina1b	serine (or cysteine) preptidase inhibitor, clade A, member 1B [Source:MGI Symbol;Acc:MGI:891970]
ENSMUSG00000066263	0.48	0.7	0.54	0.84	3.41	1.07	0.573333	1.77333	1.62902	3.23326e-06	2.23647e-05	Olfr639	olfactory receptor 639 [Source:MGI Symbol;Acc:MGI:3030473]
ENSMUSG00000030255	51.25	30.71	48.73	12.08	23.25	13.73	43.5633	16.3533	-1.41353	3.44994e-06	2.37139e-05	Sspn	sarcospan [Source:MGI Symbol;Acc:MGI:1353511]
ENSMUSG00000038375	189.22	173.92	208.85	85.84	77.77	59.04	190.663	74.2167	-1.36121	3.58853e-06	2.45565e-05	Trp53inp2	transformation related protein 53 inducible nuclear protein 2 [Source:MGI Symbol;Acc:MGI:1915978]
ENSMUSG00000021256	5.83	6.34	10.1	2.42	2.89	1.67	7.42333	2.32667	-1.6738	3.79613e-06	2.5816e-05	Vash1	vasohibin 1 [Source:MGI Symbol;Acc:MGI:2442543]
ENSMUSG00000031561	2.34	1.58	1.43	0.5	0.52	0.57	1.78333	0.53	-1.75051	3.85996e-06	2.62385e-05	Tenm3	teneurin transmembrane protein 3 [Source:MGI Symbol;Acc:MGI:1345183]
ENSMUSG00000001507	5.87	4.13	5.58	1.27	1.85	1.81	5.19333	1.64333	-1.66004	3.86818e-06	2.62788e-05	Itga3	integrin alpha 3 [Source:MGI Symbol;Acc:MGI:96602]
ENSMUSG00000075592	2.74	2.46	2.49	0.51	1.29	0.93	2.56333	0.91	-1.49408	3.95254e-06	2.67612e-05	Nynrin	NYN domain and retroviral integrase containing [Source:MGI Symbol;Acc:MGI:2652872]
ENSMUSG00000107417	0.3	0.39	0.24	0.67	3.15	2.3	0.31	2.04	2.71823	3.9617e-06	2.68114e-05	Olfr1383	olfactory receptor 1383 [Source:MGI Symbol;Acc:MGI:3031217]
ENSMUSG00000029380	0.68	1.95	1.37	7.4	3.75	3.3	1.33333	4.81667	1.853	4.42755e-06	2.96503e-05	Cxcl1	chemokine (C-X-C motif) ligand 1 [Source:MGI Symbol;Acc:MGI:108068]
ENSMUSG00000063060	15.52	17.66	16.09	7.54	6.83	5.27	16.4233	6.54667	-1.32691	4.51636e-06	3.01931e-05	Sox7	SRY (sex determining region Y)-box 7 [Source:MGI Symbol;Acc:MGI:98369]
ENSMUSG00000050390	1.88	2.31	2.18	0.79	0.89	0.65	2.12333	0.776667	-1.45096	4.64858e-06	3.09683e-05	C77080	expressed sequence C77080 [Source:MGI Symbol;Acc:MGI:2140651]
ENSMUSG00000069045	0.03	0.03	0	14.25	0.02	18.92	0.02	11.0633	9.11157	4.67748e-06	3.11204e-05	Ddx3y	DEAD (Asp-Glu-Ala-Asp) box polypeptide 3, Y-linked [Source:MGI Symbol;Acc:MGI:1349406]
ENSMUSG00000035735	1.12	1.35	1.56	0.35	0.57	0.39	1.34333	0.436667	-1.62121	4.79422e-06	3.18556e-05	Dagla	diacylglycerol lipase, alpha [Source:MGI Symbol;Acc:MGI:2677061]
ENSMUSG00000034751	6.65	7.62	8.42	2.41	4.06	2.48	7.56333	2.98333	-1.3421	4.83881e-06	3.21241e-05	Mast4	microtubule associated serine/threonine kinase family member 4 [Source:MGI Symbol;Acc:MGI:1918885]
ENSMUSG00000062101	0.45	0.64	0.72	1.06	1.72	2.41	0.603333	1.73	1.51974	5.07269e-06	3.34597e-05	Zfp119b	zinc finger protein 119b [Source:MGI Symbol;Acc:MGI:2385323]
ENSMUSG00000021223	3.96	3.66	5.09	1.7	1.76	1.42	4.23667	1.62667	-1.38101	5.36119e-06	3.5302e-05	Papln	papilin, proteoglycan-like sulfated glycoprotein [Source:MGI Symbol;Acc:MGI:2386139]
ENSMUSG00000066071	0.16	0.31	0.24	1.38	1.74	0.4	0.236667	1.17333	2.30968	5.49515e-06	3.60911e-05	Cyp4a12a	cytochrome P450, family 4, subfamily a, polypeptide 12a [Source:MGI Symbol;Acc:MGI:88612]
ENSMUSG00000020654	1.99	1.58	1.98	0.5	0.83	0.62	1.85	0.65	-1.50901	5.56984e-06	3.65192e-05	Adcy3	adenylate cyclase 3 [Source:MGI Symbol;Acc:MGI:99675]
ENSMUSG00000038777	1.67	2.78	2.66	0.28	0.99	0.57	2.37	0.613333	-1.95014	5.67443e-06	3.71732e-05	Sema6c	sema domain, transmembrane domain (TM), and cytoplasmic domain, (semaphorin) 6C [Source:MGI Symbol;Acc:MGI:1338032]
ENSMUSG00000042529	7.8	5.44	6.86	2.01	3.21	2.42	6.7	2.54667	-1.39555	6.14523e-06	4.00693e-05	Kcnj12	potassium inwardly-rectifying channel, subfamily J, member 12 [Source:MGI Symbol;Acc:MGI:108495]
ENSMUSG00000072770	0.29	0.39	0.32	1.29	1.58	1.37	0.333333	1.41333	2.08406	6.2595e-06	4.06934e-05	Acrbp	proacrosin binding protein [Source:MGI Symbol;Acc:MGI:1859515]
ENSMUSG00000029321	1.68	1.47	1.34	5.93	2.03	4.24	1.49667	4.06667	1.44209	6.32789e-06	4.11032e-05	Slc10a6	solute carrier family 10 (sodium/bile acid cotransporter family), member 6 [Source:MGI Symbol;Acc:MGI:1923000]
ENSMUSG00000050947	7.61	6.46	8.1	2.27	3.66	2.33	7.39	2.75333	-1.4244	6.51554e-06	4.22327e-05	Amigo1	adhesion molecule with Ig like domain 1 [Source:MGI Symbol;Acc:MGI:2653612]
ENSMUSG00000036959	2.21	2.81	2.51	0.84	0.77	0.63	2.51	0.746667	-1.74915	6.62524e-06	4.28714e-05	Bcorl1	BCL6 co-repressor-like 1 [Source:MGI Symbol;Acc:MGI:2443910]
ENSMUSG00000078716	5.76	5.42	6.14	1.41	3.39	2.12	5.77333	2.30667	-1.32359	6.86696e-06	4.43234e-05	Tmem8b	transmembrane protein 8B [Source:MGI Symbol;Acc:MGI:2441680]
ENSMUSG00000007030	3.48	2.67	2.96	1.09	1.25	1.2	3.03667	1.18	-1.3637	7.00916e-06	4.51842e-05	Vwa7	von Willebrand factor A domain containing 7 [Source:MGI Symbol;Acc:MGI:1306798]
ENSMUSG00000021270	12.62	13.28	14.76	166.74	65.49	41.71	13.5533	91.3133	2.75218	7.04743e-06	4.54118e-05	Hsp90aa1	heat shock protein 90, alpha (cytosolic), class A member 1 [Source:MGI Symbol;Acc:MGI:96250]
ENSMUSG00000085795	6.64	8.1	9.83	1.67	4.11	2.17	8.19	2.65	-1.62787	7.06838e-06	4.55277e-05	Zfp703	zinc finger protein 703 [Source:MGI Symbol;Acc:MGI:2662729]
ENSMUSG00000035202	12.17	10.43	9.58	1.81	4.34	4.28	10.7267	3.47667	-1.62543	7.10196e-06	4.57056e-05	Lars2	leucyl-tRNA synthetase, mitochondrial [Source:MGI Symbol;Acc:MGI:2142973]
ENSMUSG00000006218	1.35	1.12	1.52	0.17	0	0.04	1.33	0.07	-4.24793	7.15309e-06	4.59769e-05	Fam131c	family with sequence similarity 131, member C [Source:MGI Symbol;Acc:MGI:2685539]
ENSMUSG00000034872	3.23	4.05	3.93	1.09	1.61	1.74	3.73667	1.48	-1.33615	7.4931e-06	4.79215e-05	Gipc3	GIPC PDZ domain containing family, member 3 [Source:MGI Symbol;Acc:MGI:2387006]
ENSMUSG00000055228	0.39	0.53	0.46	1.8	1.08	1.57	0.46	1.48333	1.68914	7.96379e-06	5.05317e-05	Zfp935	zinc finger protein 935 [Source:MGI Symbol;Acc:MGI:1918758]
ENSMUSG00000031070	3.59	3.32	3.01	0.39	1.33	0.89	3.30667	0.87	-1.92629	8.09185e-06	5.12661e-05	Mrgprf	MAS-related GPR, member F [Source:MGI Symbol;Acc:MGI:2384823]
ENSMUSG00000035891	9.08	7.56	11.24	3.75	4.22	3.11	9.29333	3.69333	-1.33127	8.2393e-06	5.20861e-05	Cerk	ceramide kinase [Source:MGI Symbol;Acc:MGI:2386052]
ENSMUSG00000039983	10.19	7.14	9.45	2.69	4.03	3.26	8.92667	3.32667	-1.42404	8.62032e-06	5.42935e-05	Ccdc32	coiled-coil domain containing 32 [Source:MGI Symbol;Acc:MGI:2685477]
ENSMUSG00000021994	3.39	3.3	3.21	1.01	1.72	1.11	3.3	1.28	-1.36632	8.73872e-06	5.49716e-05	Wnt5a	wingless-type MMTV integration site family, member 5A [Source:MGI Symbol;Acc:MGI:98958]
ENSMUSG00000019066	4.01	4.35	6.26	1.51	2.22	2.05	4.87333	1.92667	-1.3388	8.99661e-06	5.64027e-05	Rab3d	RAB3D, member RAS oncogene family [Source:MGI Symbol;Acc:MGI:97844]
ENSMUSG00000036155	3.82	3.25	4.92	1.26	2.17	1.26	3.99667	1.56333	-1.35417	9.05611e-06	5.67356e-05	Mgat5	mannoside acetylglucosaminyltransferase 5 [Source:MGI Symbol;Acc:MGI:894701]
ENSMUSG00000073609	32.81	10.05	22.22	4.66	6.49	5.72	21.6933	5.62333	-1.94775	9.93597e-06	6.1869e-05	D2hgdh	D-2-hydroxyglutarate dehydrogenase [Source:MGI Symbol;Acc:MGI:2138209]
ENSMUSG00000070808	2.67	2.99	2.88	0.71	1.45	1.16	2.84667	1.10667	-1.36305	1.08075e-05	6.66895e-05	Bicra	BRD4 interacting chromatin remodeling complex associated protein [Source:MGI Symbol;Acc:MGI:2154263]
ENSMUSG00000035868	0.28	0.71	0.43	0.76	1.91	1.78	0.473333	1.48333	1.64791	1.16102e-05	7.10895e-05	Zfp983	zinc finger protein 983 [Source:MGI Symbol;Acc:MGI:1920479]
ENSMUSG00000039115	13.45	11.46	14.82	4.3	7.21	4.13	13.2433	5.21333	-1.34499	1.18432e-05	7.23651e-05	Itga9	integrin alpha 9 [Source:MGI Symbol;Acc:MGI:104756]
ENSMUSG00000025203	13.78	10	18.11	3.12	7.59	3.97	13.9633	4.89333	-1.51275	1.24216e-05	7.55663e-05	Scd2	stearoyl-Coenzyme A desaturase 2 [Source:MGI Symbol;Acc:MGI:98240]
ENSMUSG00000024247	15.21	16.65	18.47	5.95	7.21	4.68	16.7767	5.94667	-1.4963	1.24813e-05	7.58717e-05	Pkdcc	protein kinase domain containing, cytoplasmic [Source:MGI Symbol;Acc:MGI:2147077]
ENSMUSG00000005958	5.12	4.04	5.03	0.88	2.36	1.02	4.73	1.42	-1.73595	1.25734e-05	7.63107e-05	Ephb3	Eph receptor B3 [Source:MGI Symbol;Acc:MGI:104770]
ENSMUSG00000020553	1.22	1.46	2.2	0.33	0.44	0.4	1.62667	0.39	-2.06037	1.27425e-05	7.7245e-05	Pctp	phosphatidylcholine transfer protein [Source:MGI Symbol;Acc:MGI:107375]
ENSMUSG00000031200	0.27	0.3	0.55	0.56	2.13	1.63	0.373333	1.44	1.94753	1.34225e-05	8.08882e-05	Mtcp1	mature T cell proliferation 1 [Source:MGI Symbol;Acc:MGI:102699]
ENSMUSG00000043671	1.5	0.99	1.31	0.26	0.45	0.25	1.26667	0.32	-1.98489	1.43469e-05	8.62219e-05	Dpy19l3	dpy-19-like 3 (C. elegans) [Source:MGI Symbol;Acc:MGI:2443952]
ENSMUSG00000022701	0.24	0.44	0.52	0.6	1.42	1.25	0.4	1.09	1.44626	1.44946e-05	8.69731e-05	Ccdc191	coiled-coil domain containing 191 [Source:MGI Symbol;Acc:MGI:1922661]
ENSMUSG00000043110	1	0.95	2.12	0.19	0.16	0.38	1.35667	0.243333	-2.47906	1.4517e-05	8.70396e-05	Lrrn4	leucine rich repeat neuronal 4 [Source:MGI Symbol;Acc:MGI:2445154]
ENSMUSG00000046618	2.03	3.41	2.16	0.92	0.8	0.68	2.53333	0.8	-1.66297	1.57238e-05	9.35443e-05	Olfml2a	olfactomedin-like 2A [Source:MGI Symbol;Acc:MGI:2444741]
ENSMUSG00000016194	5.97	8.71	4.33	32.11	13.32	47.02	6.33667	30.8167	2.28191	1.58414e-05	9.41713e-05	Hsd11b1	hydroxysteroid 11-beta dehydrogenase 1 [Source:MGI Symbol;Acc:MGI:103562]
ENSMUSG00000045287	3.45	4.36	4.13	0.77	2.09	0.88	3.98	1.24667	-1.67469	1.60908e-05	9.55425e-05	Rtn4rl1	reticulon 4 receptor-like 1 [Source:MGI Symbol;Acc:MGI:2661375]
ENSMUSG00000046574	4.28	4.2	4.96	1	2.55	1.71	4.48	1.75333	-1.3534	1.61321e-05	9.57139e-05	Prr12	proline rich 12 [Source:MGI Symbol;Acc:MGI:2679002]
ENSMUSG00000028188	0.15	0.26	0.25	1.21	1.63	1.18	0.22	1.34	2.60666	1.62572e-05	9.63814e-05	Spata1	spermatogenesis associated 1 [Source:MGI Symbol;Acc:MGI:1918201]
ENSMUSG00000032690	1.36	1.9	2.29	2.67	9.56	2.57	1.85	4.93333	1.41504	1.62886e-05	9.64562e-05	Oas2	2'-5' oligoadenylate synthetase 2 [Source:MGI Symbol;Acc:MGI:2180852]
ENSMUSG00000058454	4.34	5.02	5.81	1.84	2.24	0.92	5.05667	1.66667	-1.60122	1.65574e-05	9.7821e-05	Dhcr7	7-dehydrocholesterol reductase [Source:MGI Symbol;Acc:MGI:1298378]
ENSMUSG00000040165	0.1	0.06	0.28	0.48	2.03	0.81	0.146667	1.10667	2.91561	1.81095e-05	0.000106133	Cd209c	CD209c antigen [Source:MGI Symbol;Acc:MGI:2157945]
ENSMUSG00000046598	55.36	36.81	71.12	20.62	21.22	16.83	54.43	19.5567	-1.47674	1.81707e-05	0.000106399	Bdh1	3-hydroxybutyrate dehydrogenase, type 1 [Source:MGI Symbol;Acc:MGI:1919161]
ENSMUSG00000079014	0.36	0.68	0.53	4.31	1.07	1.18	0.523333	2.18667	2.06293	1.83973e-05	0.000107614	Serpina3i	serine (or cysteine) peptidase inhibitor, clade A, member 3I [Source:MGI Symbol;Acc:MGI:2182841]
ENSMUSG00000039377	3.28	4.43	6.29	1.27	2.27	1.53	4.66667	1.69	-1.46537	1.95237e-05	0.000113683	Hlx	H2.0-like homeobox [Source:MGI Symbol;Acc:MGI:96109]
ENSMUSG00000048897	9.22	8.28	11.45	2.63	3.94	3.4	9.65	3.32333	-1.5379	2.0192e-05	0.000117263	Zfp710	zinc finger protein 710 [Source:MGI Symbol;Acc:MGI:1921747]
ENSMUSG00000028214	1.09	1.35	1.67	5.24	3.33	1.87	1.37	3.48	1.34491	2.03882e-05	0.000118224	Gem	GTP binding protein (gene overexpressed in skeletal muscle) [Source:MGI Symbol;Acc:MGI:99844]
ENSMUSG00000054611	13.75	13.21	13.94	4.83	6.8	4.62	13.6333	5.41667	-1.33166	2.05873e-05	0.000119198	Kdm2a	lysine (K)-specific demethylase 2A [Source:MGI Symbol;Acc:MGI:1354736]
ENSMUSG00000034522	4.67	4.28	5.94	0.99	2.34	1.99	4.96333	1.77333	-1.48485	2.30188e-05	0.000132031	Zfp395	zinc finger protein 395 [Source:MGI Symbol;Acc:MGI:2682318]
ENSMUSG00000031503	88.29	92.78	113.83	44.39	43.8	24.7	98.3	37.63	-1.38531	2.42098e-05	0.000138037	Col4a2	collagen, type IV, alpha 2 [Source:MGI Symbol;Acc:MGI:88455]
ENSMUSG00000041378	13.38	18.8	21.75	7.63	6.64	6.25	17.9767	6.84	-1.39406	2.44688e-05	0.00013941	Cldn5	claudin 5 [Source:MGI Symbol;Acc:MGI:1276112]
ENSMUSG00000033126	1.43	1.33	1.41	0.32	0.56	0.53	1.39	0.47	-1.56435	2.45129e-05	0.00013961	Ybey	ybeY metallopeptidase [Source:MGI Symbol;Acc:MGI:2656825]
ENSMUSG00000022453	9.02	7.24	11.95	2.72	5.11	3.24	9.40333	3.69	-1.34955	2.57035e-05	0.000145796	Naga	N-acetyl galactosaminidase, alpha [Source:MGI Symbol;Acc:MGI:1261422]
ENSMUSG00000022025	3.21	1.15	0.65	14.53	6.24	25.72	1.67	15.4967	3.21404	2.64135e-05	0.000149216	Cnmd	chondromodulin [Source:MGI Symbol;Acc:MGI:1341171]
ENSMUSG00000006395	3.7	3.37	3.23	0.53	0.92	0.98	3.43333	0.81	-2.08362	2.76717e-05	0.000155694	Hyi	hydroxypyruvate isomerase (putative) [Source:MGI Symbol;Acc:MGI:1915430]
ENSMUSG00000056144	1.21	1.03	1.46	1.28	5.66	2.63	1.23333	3.19	1.37099	3.28784e-05	0.000181725	Trim34a	tripartite motif-containing 34A [Source:MGI Symbol;Acc:MGI:2137359]
ENSMUSG00000092167	0.22	0.29	0	0.83	1.8	1.07	0.17	1.23333	2.85896	3.38309e-05	0.000186452	Gm3696	predicted gene 3696 [Source:MGI Symbol;Acc:MGI:3781872]
ENSMUSG00000044813	8.82	7.83	9.19	3.77	3.3	2.54	8.61333	3.20333	-1.427	3.50199e-05	0.00019204	Shb	src homology 2 domain-containing transforming protein B [Source:MGI Symbol;Acc:MGI:98294]
ENSMUSG00000021136	5.16	2.55	5.32	0.73	1.66	1.55	4.34333	1.31333	-1.72557	3.50592e-05	0.000192187	Smoc1	SPARC related modular calcium binding 1 [Source:MGI Symbol;Acc:MGI:1929878]
ENSMUSG00000059408	2.67	3	3.11	0.77	1.27	0.89	2.92667	0.976667	-1.58332	3.50933e-05	0.000192305	Mrgprh	MAS-related GPR, member H [Source:MGI Symbol;Acc:MGI:1934134]
ENSMUSG00000020017	0.59	0.45	0.17	0.91	2.25	0.84	0.403333	1.33333	1.72499	3.54208e-05	0.000193699	Hal	histidine ammonia lyase [Source:MGI Symbol;Acc:MGI:96010]
ENSMUSG00000049728	1.4	1.58	1.5	0.35	0.9	0.48	1.49333	0.576667	-1.37273	3.56902e-05	0.000195088	Zfp668	zinc finger protein 668 [Source:MGI Symbol;Acc:MGI:2442943]
ENSMUSG00000032733	3.46	3.22	3.02	0.61	1.63	1.29	3.23333	1.17667	-1.45832	3.8507e-05	0.000208184	Snx33	sorting nexin 33 [Source:MGI Symbol;Acc:MGI:2443239]
ENSMUSG00000029381	10.05	8.79	10.19	2.96	5.07	3.5	9.67667	3.84333	-1.33215	3.852e-05	0.000208184	Shroom3	shroom family member 3 [Source:MGI Symbol;Acc:MGI:1351655]
ENSMUSG00000036599	4.13	8.07	5.67	1.31	2.85	2.29	5.95667	2.15	-1.47017	3.94728e-05	0.000212895	Chst12	carbohydrate sulfotransferase 12 [Source:MGI Symbol;Acc:MGI:1929064]
ENSMUSG00000057069	1.42	1.93	2.3	0.43	1.09	0.49	1.88333	0.67	-1.49106	3.95291e-05	0.000213113	Ero1lb	ERO1-like beta (S. cerevisiae) [Source:MGI Symbol;Acc:MGI:1914725]
ENSMUSG00000054203	0.68	0.77	0.76	37.47	0.57	29.39	0.736667	22.4767	4.93127	4.14202e-05	0.000222371	Ifi205	interferon activated gene 205 [Source:MGI Symbol;Acc:MGI:101847]
ENSMUSG00000034586	2.35	2.08	2.58	0.71	0.92	0.9	2.33667	0.843333	-1.47028	4.15582e-05	0.000222878	Hid1	HID1 domain containing [Source:MGI Symbol;Acc:MGI:2445087]
ENSMUSG00000063919	5.34	6.72	8.86	1.93	2.62	2.76	6.97333	2.43667	-1.51694	4.2982e-05	0.000229711	Srrm4	serine/arginine repetitive matrix 4 [Source:MGI Symbol;Acc:MGI:1916205]
ENSMUSG00000041117	2.19	2.33	2.06	0.48	0.97	1	2.19333	0.816667	-1.42531	4.39772e-05	0.000234458	Ccdc8	coiled-coil domain containing 8 [Source:MGI Symbol;Acc:MGI:3612184]
ENSMUSG00000051067	4.07	2.82	5.39	1.44	1.59	1.33	4.09333	1.45333	-1.49391	4.67666e-05	0.000247695	Lingo3	leucine rich repeat and Ig domain containing 3 [Source:MGI Symbol;Acc:MGI:3609246]
ENSMUSG00000052520	0.25	0.54	0.43	1.69	1.43	0.67	0.406667	1.26333	1.63532	4.80798e-05	0.000253513	Cyp2j5	cytochrome P450, family 2, subfamily j, polypeptide 5 [Source:MGI Symbol;Acc:MGI:1270149]
ENSMUSG00000050370	0.57	0.8	0.56	3.82	1.93	1.06	0.643333	2.27	1.81905	4.86852e-05	0.000256002	Ch25h	cholesterol 25-hydroxylase [Source:MGI Symbol;Acc:MGI:1333869]
ENSMUSG00000069793	0.21	0.12	0.52	0.66	1.96	0.47	0.283333	1.03	1.86207	4.91379e-05	0.000258205	Slfn9	schlafen 9 [Source:MGI Symbol;Acc:MGI:2445121]
ENSMUSG00000003545	0.12	0.44	0.66	2.02	4.99	2.11	0.406667	3.04	2.90215	4.96049e-05	0.000260492	Fosb	FBJ osteosarcoma oncogene B [Source:MGI Symbol;Acc:MGI:95575]
ENSMUSG00000039741	1.76	1.85	1.98	0.42	1.1	0.61	1.86333	0.71	-1.39199	5.02828e-05	0.00026359	Bahcc1	BAH domain and coiled-coil containing 1 [Source:MGI Symbol;Acc:MGI:2679272]
ENSMUSG00000063011	3.7	2.68	8.8	0.85	0.85	1.61	5.06	1.10333	-2.19727	5.06619e-05	0.000265305	Msln	mesothelin [Source:MGI Symbol;Acc:MGI:1888992]
ENSMUSG00000006732	4.21	4.09	4.73	0.67	1.76	1.7	4.34333	1.37667	-1.65762	5.38873e-05	0.00027984	Mettl1	methyltransferase like 1 [Source:MGI Symbol;Acc:MGI:1339986]
ENSMUSG00000047181	1.92	1.97	2.87	0.75	0.9	0.61	2.25333	0.753333	-1.5807	5.51372e-05	0.000285719	Samd14	sterile alpha motif domain containing 14 [Source:MGI Symbol;Acc:MGI:2384945]
ENSMUSG00000068735	19.29	18.68	30.46	8.82	11.77	6.66	22.81	9.08333	-1.32837	5.58576e-05	0.000289062	Trp53i11	transformation related protein 53 inducible protein 11 [Source:MGI Symbol;Acc:MGI:2670995]
ENSMUSG00000020211	13.2	13.97	13.6	3.6	5.84	5.25	13.59	4.89667	-1.47267	5.69065e-05	0.000294094	Sf3a2	splicing factor 3a, subunit 2 [Source:MGI Symbol;Acc:MGI:104912]
ENSMUSG00000024594	10.75	9.62	14.39	4.66	3.67	2.76	11.5867	3.69667	-1.64817	5.87144e-05	0.000302477	Prrc1	proline-rich coiled-coil 1 [Source:MGI Symbol;Acc:MGI:1916106]
ENSMUSG00000034040	1.45	1.16	1.2	0.36	0.44	0.2	1.27	0.333333	-1.92979	5.98914e-05	0.000308378	Galnt17	polypeptide N-acetylgalactosaminyltransferase 17 [Source:MGI Symbol;Acc:MGI:2137594]
ENSMUSG00000058331	0.36	0.29	0.4	0.55	1	1.48	0.35	1.01	1.52893	6.53542e-05	0.000333707	Zfp85	zinc finger protein 85 [Source:MGI Symbol;Acc:MGI:107767]
ENSMUSG00000028133	0.62	0.75	0.58	0.72	2.51	3.06	0.65	2.09667	1.68959	6.55171e-05	0.000334205	Rwdd3	RWD domain containing 3 [Source:MGI Symbol;Acc:MGI:1920420]
ENSMUSG00000035914	4.21	1.59	3.83	0.73	1.29	0.82	3.21	0.946667	-1.76164	6.88299e-05	0.0003489	Cd276	CD276 antigen [Source:MGI Symbol;Acc:MGI:2183926]
ENSMUSG00000036098	1.23	1.08	2.31	0.33	0.33	0.65	1.54	0.436667	-1.81833	6.89778e-05	0.000349304	Myrf	myelin regulatory factor [Source:MGI Symbol;Acc:MGI:2684944]
ENSMUSG00000024142	4.97	4.89	5.17	1.5	2.53	1.79	5.01	1.94	-1.36875	8.07678e-05	0.00040198	Mlst8	MTOR associated protein, LST8 homolog (S. cerevisiae) [Source:MGI Symbol;Acc:MGI:1929514]
ENSMUSG00000051149	1.59	1.85	1.8	0.68	0.49	0.68	1.74667	0.616667	-1.50204	8.67879e-05	0.000429158	Adnp	activity-dependent neuroprotective protein [Source:MGI Symbol;Acc:MGI:1338758]
ENSMUSG00000023009	2.36	2.05	2.88	0.76	1.22	0.68	2.43	0.886667	-1.45449	9.13016e-05	0.000448825	Nckap5l	NCK-associated protein 5-like [Source:MGI Symbol;Acc:MGI:3609653]
ENSMUSG00000063564	1.4	1.5	1.89	0.34	0.44	0.74	1.59667	0.506667	-1.65595	9.63688e-05	0.000471973	Col23a1	collagen, type XXIII, alpha 1 [Source:MGI Symbol;Acc:MGI:2653243]
ENSMUSG00000044933	0.08	0.13	0.11	2.05	0.94	0.2	0.106667	1.06333	3.31741	9.96648e-05	0.000485791	Sstr3	somatostatin receptor 3 [Source:MGI Symbol;Acc:MGI:98329]
ENSMUSG00000040253	1.65	2.83	1.72	3.91	31.1	7.26	2.06667	14.09	2.76929	0.000101496	0.000493731	Gbp7	guanylate binding protein 7 [Source:MGI Symbol;Acc:MGI:2444421]
ENSMUSG00000034265	2.43	2.53	1.97	0.86	0.8	0.81	2.31	0.823333	-1.48834	0.000112329	0.000540146	Zdhhc14	zinc finger, DHHC domain containing 14 [Source:MGI Symbol;Acc:MGI:2653229]
ENSMUSG00000037887	7.57	9.45	10.54	3.21	4.17	2.51	9.18667	3.29667	-1.47853	0.000112615	0.00054084	Dusp8	dual specificity phosphatase 8 [Source:MGI Symbol;Acc:MGI:106626]
ENSMUSG00000066800	0.43	0.67	0.79	0.66	2.27	1.95	0.63	1.62667	1.36849	0.000116772	0.000559232	Rnasel	ribonuclease L (2', 5'-oligoisoadenylate synthetase-dependent) [Source:MGI Symbol;Acc:MGI:1098272]
ENSMUSG00000031725	0.33	0.13	0.3	1.48	1.88	0.37	0.253333	1.24333	2.2951	0.000122945	0.000584959	Ces1f	carboxylesterase 1F [Source:MGI Symbol;Acc:MGI:2142687]
ENSMUSG00000038233	1.06	1.06	1.18	0.17	0.47	0.27	1.1	0.303333	-1.85853	0.000123206	0.000586021	Gask1a	golgi associated kinase 1A [Source:MGI Symbol;Acc:MGI:3041196]
ENSMUSG00000043895	3.34	2.6	2.59	0.77	1.59	0.91	2.84333	1.09	-1.38326	0.000134601	0.000633933	S1pr2	sphingosine-1-phosphate receptor 2 [Source:MGI Symbol;Acc:MGI:99569]
ENSMUSG00000029322	0.93	1.08	0.78	0.81	9.75	3.28	0.93	4.61333	2.31051	0.000139021	0.000651752	Plac8	placenta-specific 8 [Source:MGI Symbol;Acc:MGI:2445289]
ENSMUSG00000056665	3.63	5.52	4.32	1.26	2.06	1.73	4.49	1.68333	-1.41539	0.000139558	0.000654069	Them6	thioesterase superfamily member 6 [Source:MGI Symbol;Acc:MGI:1925301]
ENSMUSG00000022871	0.16	0.24	0.19	1.99	0.83	0.74	0.196667	1.18667	2.59309	0.000142172	0.000664293	Fetub	fetuin beta [Source:MGI Symbol;Acc:MGI:1890221]
ENSMUSG00000026395	0.73	2.13	0.88	1.55	5.69	2.43	1.24667	3.22333	1.37048	0.000143745	0.000671436	Ptprc	protein tyrosine phosphatase, receptor type, C [Source:MGI Symbol;Acc:MGI:97810]
ENSMUSG00000023341	0.79	0.6	0.72	0.93	4.73	1.17	0.703333	2.27667	1.69464	0.000145924	0.000680423	Mx2	MX dynamin-like GTPase 2 [Source:MGI Symbol;Acc:MGI:97244]
ENSMUSG00000037010	7.68	7.53	12.15	3.49	3.87	1.59	9.12	2.98333	-1.61211	0.00014698	0.000684879	Apln	apelin [Source:MGI Symbol;Acc:MGI:1353624]
ENSMUSG00000021983	1.64	0.92	2.97	0.31	0.64	0.95	1.84333	0.633333	-1.54128	0.000148188	0.000689881	Atp8a2	ATPase, aminophospholipid transporter-like, class I, type 8A, member 2 [Source:MGI Symbol;Acc:MGI:1354710]
ENSMUSG00000096606	1.36	1.25	1.73	0.33	0.4	0.57	1.44667	0.433333	-1.73918	0.000157833	0.000731455	Tpbgl	trophoblast glycoprotein-like [Source:MGI Symbol;Acc:MGI:3646425]
ENSMUSG00000056204	7.71	5.97	10.74	2.07	4.06	2.98	8.14	3.03667	-1.42254	0.000165347	0.000763739	Pgpep1	pyroglutamyl-peptidase I [Source:MGI Symbol;Acc:MGI:1913772]
ENSMUSG00000034353	2.95	2.24	2.13	0.56	1.04	0.79	2.44	0.796667	-1.61483	0.000166075	0.000766872	Ramp1	receptor (calcitonin) activity modifying protein 1 [Source:MGI Symbol;Acc:MGI:1858418]
ENSMUSG00000040703	1.08	0.88	1.36	0.18	0.36	0.3	1.10667	0.28	-1.98272	0.000186065	0.000847957	Cyp2s1	cytochrome P450, family 2, subfamily s, polypeptide 1 [Source:MGI Symbol;Acc:MGI:1921384]
ENSMUSG00000050288	1.58	1.29	2.26	0.23	0.66	0.62	1.71	0.503333	-1.76441	0.000191568	0.000871997	Fzd2	frizzled class receptor 2 [Source:MGI Symbol;Acc:MGI:1888513]
ENSMUSG00000020389	1.21	0.84	1	2.35	3.25	2.74	1.01667	2.78	1.45124	0.000192303	0.000874827	Cdkl3	cyclin-dependent kinase-like 3 [Source:MGI Symbol;Acc:MGI:2388268]
ENSMUSG00000041559	14.72	5.36	17.57	2.69	4.63	4.61	12.55	3.97667	-1.65806	0.000193738	0.00088031	Fmod	fibromodulin [Source:MGI Symbol;Acc:MGI:1328364]
ENSMUSG00000069607	8.58	16.1	13.38	3.36	5.93	4.83	12.6867	4.70667	-1.43054	0.000196275	0.000889991	Cd300ld3	CD300 molecule like family member D3 [Source:MGI Symbol;Acc:MGI:2687214]
ENSMUSG00000042757	1.97	1.68	4.82	0.43	0.89	0.58	2.82333	0.633333	-2.15636	0.000204469	0.000924691	Tmem108	transmembrane protein 108 [Source:MGI Symbol;Acc:MGI:1932411]
ENSMUSG00000039384	2.71	2.88	3.8	0.68	1.68	1.03	3.13	1.13	-1.46984	0.000213914	0.000961175	Dusp10	dual specificity phosphatase 10 [Source:MGI Symbol;Acc:MGI:1927070]
ENSMUSG00000039519	0.5	0.37	0.42	1.09	1.58	0.65	0.43	1.10667	1.36381	0.000220598	0.000988889	Cyp7b1	cytochrome P450, family 7, subfamily b, polypeptide 1 [Source:MGI Symbol;Acc:MGI:104978]
ENSMUSG00000032289	1.4	1.19	1.72	0.16	0.6	0.26	1.43667	0.34	-2.07912	0.000229031	0.00102281	Thsd4	thrombospondin, type I, domain containing 4 [Source:MGI Symbol;Acc:MGI:2672033]
ENSMUSG00000046658	2.22	1.71	2.12	0.48	0.87	0.82	2.01667	0.723333	-1.47924	0.000232142	0.0010352	Zfp316	zinc finger protein 316 [Source:MGI Symbol;Acc:MGI:1860402]
ENSMUSG00000028373	0.97	0.98	1.14	0.15	0.49	0.22	1.03	0.286667	-1.8452	0.000232273	0.00103548	Astn2	astrotactin 2 [Source:MGI Symbol;Acc:MGI:1889277]
ENSMUSG00000055116	2.19	1.92	7.09	1.06	0.58	0.4	3.73333	0.68	-2.45686	0.000236627	0.00105306	Arntl	aryl hydrocarbon receptor nuclear translocator-like [Source:MGI Symbol;Acc:MGI:1096381]
ENSMUSG00000021087	3.2	3.07	2.75	0.87	1.12	1.29	3.00667	1.09333	-1.45943	0.000238634	0.00106168	Rtn1	reticulon 1 [Source:MGI Symbol;Acc:MGI:1933947]
ENSMUSG00000029605	0.54	0.6	0.76	0.74	2.92	1.51	0.633333	1.72333	1.44416	0.000239623	0.00106453	Oas1b	2'-5' oligoadenylate synthetase 1B [Source:MGI Symbol;Acc:MGI:97430]
ENSMUSG00000024558	1.1	1.36	1.31	0.44	0.54	0.26	1.25667	0.413333	-1.60422	0.000243694	0.00108106	Mapk4	mitogen-activated protein kinase 4 [Source:MGI Symbol;Acc:MGI:2444559]
ENSMUSG00000031661	2.17	1.78	3.16	0.3	0.67	0.92	2.37	0.63	-1.91146	0.000271917	0.00118606	Nkd1	naked cuticle 1 [Source:MGI Symbol;Acc:MGI:2135954]
ENSMUSG00000024366	2.73	2.36	2.67	0.83	0.79	1.09	2.58667	0.903333	-1.51776	0.000288439	0.00124958	Gfra3	glial cell line derived neurotrophic factor family receptor alpha 3 [Source:MGI Symbol;Acc:MGI:1201403]
ENSMUSG00000026443	1.8	1.58	2.13	0.51	0.94	0.41	1.83667	0.62	-1.56675	0.000292341	0.00126541	Lrrn2	leucine rich repeat protein 2, neuronal [Source:MGI Symbol;Acc:MGI:106037]
ENSMUSG00000061906	0.31	0.4	0.31	1.4	1.35	0.45	0.34	1.06667	1.6495	0.000319565	0.00137164	Ugt2b38	UDP glucuronosyltransferase 2 family, polypeptide B38 [Source:MGI Symbol;Acc:MGI:2140794]
ENSMUSG00000061086	59.33	12.88	155.76	2.88	6.49	7.9	75.99	5.75667	-3.7225	0.000321656	0.00137908	Myl4	myosin, light polypeptide 4 [Source:MGI Symbol;Acc:MGI:97267]
ENSMUSG00000090877	1.41	1.69	1.71	31.58	8.93	2.36	1.60333	14.29	3.15586	0.000322791	0.00138279	Hspa1b	heat shock protein 1B [Source:MGI Symbol;Acc:MGI:99517]
ENSMUSG00000104063	1.21	1.24	1.89	0.23	0.6	0.59	1.44667	0.473333	-1.6118	0.000345662	0.0014705	Pcdhgb7	protocadherin gamma subfamily B, 7 [Source:MGI Symbol;Acc:MGI:1935199]
ENSMUSG00000052336	2.79	4.39	3.34	0.32	1.52	1.06	3.50667	0.966667	-1.85901	0.000349093	0.00148469	Cx3cr1	chemokine (C-X3-C motif) receptor 1 [Source:MGI Symbol;Acc:MGI:1333815]
ENSMUSG00000114635	0	0.37	0.18	2.22	0.4	0.92	0.183333	1.18	2.68625	0.000371808	0.00157171	Gm49392	predicted gene, 49392 [Source:MGI Symbol;Acc:MGI:6121621]
ENSMUSG00000020256	1.13	1.15	1.63	0.5	0.4	0.52	1.30333	0.473333	-1.46128	0.000379238	0.00160092	Aldh1l2	aldehyde dehydrogenase 1 family, member L2 [Source:MGI Symbol;Acc:MGI:2444680]
ENSMUSG00000039997	4.33	11.52	5.04	10.78	31.84	20.43	6.96333	21.0167	1.59368	0.000388773	0.00163846	Ifi203	interferon activated gene 203 [Source:MGI Symbol;Acc:MGI:96428]
ENSMUSG00000040605	6.54	5.22	8.74	0.95	3.52	3.06	6.83333	2.51	-1.4449	0.000390452	0.00164464	Bace2	beta-site APP-cleaving enzyme 2 [Source:MGI Symbol;Acc:MGI:1860440]
ENSMUSG00000074682	2.95	3.12	3.61	0.55	1.73	1.29	3.22667	1.19	-1.43908	0.000418024	0.00175068	Zcchc3	zinc finger, CCHC domain containing 3 [Source:MGI Symbol;Acc:MGI:1915167]
ENSMUSG00000044468	0.66	1.38	1.38	0.38	0.38	0.29	1.14	0.35	-1.70361	0.00043908	0.00183187	Tent5c	terminal nucleotidyltransferase 5C [Source:MGI Symbol;Acc:MGI:1921895]
ENSMUSG00000041120	9.94	8.6	10.26	4.8	3.49	2.88	9.6	3.72333	-1.36644	0.000440923	0.00183856	Nbl1	NBL1, DAN family BMP antagonist [Source:MGI Symbol;Acc:MGI:104591]
ENSMUSG00000000126	1.85	1.54	1.91	0.41	0.7	0.83	1.76667	0.646667	-1.44994	0.000446091	0.00185758	Wnt9a	wingless-type MMTV integration site family, member 9A [Source:MGI Symbol;Acc:MGI:2446084]
ENSMUSG00000085272	2.12	0.98	5.07	0.54	0.86	0.56	2.72333	0.653333	-2.05948	0.000495812	0.00204576	Sbk3	SH3 domain binding kinase family, member 3 [Source:MGI Symbol;Acc:MGI:2685924]
ENSMUSG00000053475	0.32	0.44	0.65	3.04	0.8	0.89	0.47	1.57667	1.74615	0.000499243	0.00205826	Tnfaip6	tumor necrosis factor alpha induced protein 6 [Source:MGI Symbol;Acc:MGI:1195266]
ENSMUSG00000068854	4.38	4.16	6.38	1.16	2.95	1.64	4.97333	1.91667	-1.37561	0.000499427	0.00205846	H2bc21	H2B clustered histone 21 [Source:MGI Symbol;Acc:MGI:2448415]
ENSMUSG00000020135	1.03	1.04	1.45	0.31	0.61	0.44	1.17333	0.453333	-1.37197	0.000506339	0.00208415	Apc2	APC regulator of WNT signaling pathway 2 [Source:MGI Symbol;Acc:MGI:1346052]
ENSMUSG00000031903	4.44	4.63	4.25	0.87	2.42	2.03	4.44	1.77333	-1.3241	0.000515276	0.00211686	Pla2g15	phospholipase A2, group XV [Source:MGI Symbol;Acc:MGI:2178076]
ENSMUSG00000049562	1.12	1.14	0.98	0.22	0.4	0.35	1.08	0.323333	-1.73994	0.000544641	0.00222688	Ap5b1	adaptor-related protein complex 5, beta 1 subunit [Source:MGI Symbol;Acc:MGI:2685808]
ENSMUSG00000042793	1.37	1.94	1.57	0.45	0.79	0.7	1.62667	0.646667	-1.33082	0.000551428	0.00225103	Lgr6	leucine-rich repeat-containing G protein-coupled receptor 6 [Source:MGI Symbol;Acc:MGI:2441805]
ENSMUSG00000041025	1.9	1.66	3.23	0.65	1.1	0.47	2.26333	0.74	-1.61285	0.000553551	0.00225805	Iffo2	intermediate filament family orphan 2 [Source:MGI Symbol;Acc:MGI:2140675]
ENSMUSG00000037905	16.62	15.07	11.12	7.33	4.48	3.94	14.27	5.25	-1.4426	0.000567469	0.00230792	Bri3bp	Bri3 binding protein [Source:MGI Symbol;Acc:MGI:1924059]
ENSMUSG00000025577	1.47	1.52	2.05	0.38	0.86	0.64	1.68	0.626667	-1.42269	0.000576984	0.00234453	Cbx2	chromobox 2 [Source:MGI Symbol;Acc:MGI:88289]
ENSMUSG00000019936	0.78	0.17	0.79	0.73	2.26	2.71	0.58	1.9	1.71187	0.00058085	0.0023561	Epyc	epiphycan [Source:MGI Symbol;Acc:MGI:107942]
ENSMUSG00000034110	1.35	1.09	1.48	0.22	0.56	0.52	1.30667	0.433333	-1.59234	0.000607898	0.00245156	Kctd7	potassium channel tetramerisation domain containing 7 [Source:MGI Symbol;Acc:MGI:2442265]
ENSMUSG00000043496	2.82	2.95	3.11	0.54	1.33	1.61	2.96	1.16	-1.35147	0.000637381	0.00255635	Tril	TLR4 interactor with leucine-rich repeats [Source:MGI Symbol;Acc:MGI:1914123]
ENSMUSG00000028410	24.47	20.14	23.58	138.36	49.2	34.71	22.73	74.09	1.70468	0.000677083	0.00269866	Dnaja1	DnaJ heat shock protein family (Hsp40) member A1 [Source:MGI Symbol;Acc:MGI:1270129]
ENSMUSG00000022178	1.98	1.8	2.25	0.41	1.04	0.85	2.01	0.766667	-1.39052	0.000680412	0.00271123	Ajuba	ajuba LIM protein [Source:MGI Symbol;Acc:MGI:1341886]
ENSMUSG00000079105	1.44	1.07	1.95	6.28	1.85	8.84	1.48667	5.65667	1.92787	0.000698084	0.00277157	C7	complement component 7 [Source:MGI Symbol;Acc:MGI:88235]
ENSMUSG00000029053	1.97	1.33	1.93	0.32	0.84	0.56	1.74333	0.573333	-1.6044	0.000709433	0.00281227	Prkcz	protein kinase C, zeta [Source:MGI Symbol;Acc:MGI:97602]
ENSMUSG00000046157	3.48	5.62	4.29	1.09	2.57	1.5	4.46333	1.72	-1.37571	0.000742692	0.00293275	Tmem229b	transmembrane protein 229B [Source:MGI Symbol;Acc:MGI:2444389]
ENSMUSG00000079605	2.82	3.2	2.91	1.39	1.03	0.69	2.97667	1.03667	-1.52175	0.000785298	0.00307724	Zbtb9	zinc finger and BTB domain containing 9 [Source:MGI Symbol;Acc:MGI:1918022]
ENSMUSG00000078789	5.24	3.92	6.04	0.99	2.68	2.16	5.06667	1.94333	-1.3825	0.00079711	0.00311795	Dph1	diphthamide biosynthesis 1 [Source:MGI Symbol;Acc:MGI:2151233]
ENSMUSG00000031502	152.13	158.13	201.41	75.14	83.35	38.14	170.557	65.5433	-1.37973	0.000850513	0.0032991	Col4a1	collagen, type IV, alpha 1 [Source:MGI Symbol;Acc:MGI:88454]
ENSMUSG00000051262	1.08	1.86	1.19	0.08	0.51	0.27	1.37667	0.286667	-2.26373	0.000864274	0.00334655	Nat8f3	N-acetyltransferase 8 (GCN5-related) family member 3 [Source:MGI Symbol;Acc:MGI:2136449]
ENSMUSG00000042428	1.29	1.21	1.65	0.39	0.74	0.52	1.38333	0.55	-1.33065	0.000873753	0.003379	Mgat3	mannoside acetylglucosaminyltransferase 3 [Source:MGI Symbol;Acc:MGI:104532]
ENSMUSG00000056071	2.22	2.55	1.61	14.84	1.33	6.46	2.12667	7.54333	1.82661	0.000878765	0.00339627	S100a9	S100 calcium binding protein A9 (calgranulin B) [Source:MGI Symbol;Acc:MGI:1338947]
ENSMUSG00000004098	4.38	3.55	7.48	2	2.64	1.48	5.13667	2.04	-1.33226	0.000927162	0.00355864	Col5a3	collagen, type V, alpha 3 [Source:MGI Symbol;Acc:MGI:1858212]
ENSMUSG00000042439	6.42	6.02	7.25	2.62	3.04	2.18	6.56333	2.61333	-1.32854	0.00093864	0.00359551	Zfp532	zinc finger protein 532 [Source:MGI Symbol;Acc:MGI:3036282]
ENSMUSG00000038119	3.3	2.86	4.28	0.62	2.16	1.12	3.48	1.3	-1.42058	0.001037	0.00392527	Cdon	cell adhesion molecule-related/down-regulated by oncogenes [Source:MGI Symbol;Acc:MGI:1926387]
ENSMUSG00000054474	1.96	2.31	1.99	0.25	1.01	0.75	2.08667	0.67	-1.63897	0.00109552	0.00412643	Thnsl2	threonine synthase-like 2 (bacterial) [Source:MGI Symbol;Acc:MGI:3041254]
ENSMUSG00000071984	11.67	8.68	12.31	1.65	6.39	3.56	10.8867	3.86667	-1.4934	0.00111799	0.00420485	Fndc1	fibronectin type III domain containing 1 [Source:MGI Symbol;Acc:MGI:1915905]
ENSMUSG00000030602	2.95	2.89	3.07	1.49	0.96	1.05	2.97	1.16667	-1.34807	0.00112341	0.00422216	Pak4	p21 (RAC1) activated kinase 4 [Source:MGI Symbol;Acc:MGI:1917834]
ENSMUSG00000053964	2.47	4.29	2.08	3.82	10.5	24.9	2.94667	13.0733	2.14947	0.0011333	0.00425097	Lgals4	lectin, galactose binding, soluble 4 [Source:MGI Symbol;Acc:MGI:107536]
ENSMUSG00000028268	3.06	5.58	4.19	6.1	50.62	10.96	4.27667	22.56	2.39921	0.00115615	0.00432508	Gbp3	guanylate binding protein 3 [Source:MGI Symbol;Acc:MGI:1926263]
ENSMUSG00000032193	3.19	2.72	5.16	1.34	2.01	0.93	3.69	1.42667	-1.37097	0.00123472	0.00457881	Ldlr	low density lipoprotein receptor [Source:MGI Symbol;Acc:MGI:96765]
ENSMUSG00000031849	10.94	4.26	12.28	2.09	3.65	4.12	9.16	3.28667	-1.47872	0.0012783	0.004729	Comp	cartilage oligomeric matrix protein [Source:MGI Symbol;Acc:MGI:88469]
ENSMUSG00000035373	2.16	4.52	1.75	24.66	11.48	4.47	2.81	13.5367	2.26823	0.00128543	0.0047508	Ccl7	chemokine (C-C motif) ligand 7 [Source:MGI Symbol;Acc:MGI:99512]
ENSMUSG00000037921	0.2	0.46	0.36	0.38	5.73	1.55	0.34	2.55333	2.90878	0.00135783	0.0049903	Ddx60	DEAD (Asp-Glu-Ala-Asp) box polypeptide 60 [Source:MGI Symbol;Acc:MGI:2384570]
ENSMUSG00000057596	0.25	0.54	0.07	1.3	1.55	0.49	0.286667	1.11333	1.95744	0.00137994	0.00505989	Trim30d	tripartite motif-containing 30D [Source:MGI Symbol;Acc:MGI:3035181]
ENSMUSG00000017718	6.2	3.4	8.42	2.01	2.89	2.08	6.00667	2.32667	-1.3683	0.00141679	0.00517893	Afmid	arylformamidase [Source:MGI Symbol;Acc:MGI:2448704]
ENSMUSG00000026077	1.12	0.58	2.7	0.18	0.37	0.66	1.46667	0.403333	-1.8625	0.0014318	0.00522882	Npas2	neuronal PAS domain protein 2 [Source:MGI Symbol;Acc:MGI:109232]
ENSMUSG00000054013	2.27	1.33	2.01	0.48	0.82	0.66	1.87	0.653333	-1.51715	0.00143364	0.00523428	Tmem179	transmembrane protein 179 [Source:MGI Symbol;Acc:MGI:2144891]
ENSMUSG00000032243	1.22	1.21	2.39	0.22	0.88	0.38	1.60667	0.493333	-1.70344	0.0014381	0.00524808	Itga11	integrin alpha 11 [Source:MGI Symbol;Acc:MGI:2442114]
ENSMUSG00000039678	6.34	5.53	6.99	1.27	3.88	2.38	6.28667	2.51	-1.32461	0.00144788	0.0052775	Tbc1d13	TBC1 domain family, member 13 [Source:MGI Symbol;Acc:MGI:2385326]
ENSMUSG00000039084	5.39	2.06	5.68	0.68	1.44	1.81	4.37667	1.31	-1.74027	0.00144908	0.0052806	Chad	chondroadherin [Source:MGI Symbol;Acc:MGI:1096866]
ENSMUSG00000048070	1.97	3.66	1.79	0.73	1.28	0.74	2.47333	0.916667	-1.43199	0.00148863	0.00541318	Pirt	phosphoinositide-interacting regulator of transient receptor potential channels [Source:MGI Symbol;Acc:MGI:2443635]
ENSMUSG00000057751	1	1.75	1.76	0.46	0.84	0.44	1.50333	0.58	-1.37404	0.00150432	0.00546376	Megf6	multiple EGF-like-domains 6 [Source:MGI Symbol;Acc:MGI:1919351]
ENSMUSG00000040998	1.36	1.43	1.36	0.44	0.81	0.4	1.38333	0.55	-1.33065	0.00152735	0.00553299	Npnt	nephronectin [Source:MGI Symbol;Acc:MGI:2148811]
ENSMUSG00000060716	9.6	8.05	12.83	2.84	6.45	2.38	10.16	3.89	-1.38506	0.00159761	0.00574954	Plekhh1	pleckstrin homology domain containing, family H (with MyTH4 domain) member 1 [Source:MGI Symbol;Acc:MGI:2144989]
ENSMUSG00000035385	0.91	1.48	2.44	24.36	5.95	2.47	1.61	10.9267	2.76272	0.00162214	0.00582822	Ccl2	chemokine (C-C motif) ligand 2 [Source:MGI Symbol;Acc:MGI:98259]
ENSMUSG00000045573	2.76	1.42	1.8	8.24	1.67	13.34	1.99333	7.75	1.95901	0.00168824	0.00603745	Penk	preproenkephalin [Source:MGI Symbol;Acc:MGI:104629]
ENSMUSG00000027656	1.96	1.9	1.97	1.66	2.38	10.77	1.94333	4.93667	1.345	0.00182892	0.00647568	Ccn5	cellular communication network factor 5 [Source:MGI Symbol;Acc:MGI:1328326]
ENSMUSG00000020532	3.44	3.31	4.18	0.82	2.2	0.99	3.64333	1.33667	-1.44662	0.00198409	0.00695928	Acaca	acetyl-Coenzyme A carboxylase alpha [Source:MGI Symbol;Acc:MGI:108451]
ENSMUSG00000028744	2.02	1.57	2.27	0.49	0.77	0.75	1.95333	0.67	-1.54371	0.0019901	0.00697718	Pqlc2	PQ loop repeat containing 2 [Source:MGI Symbol;Acc:MGI:2384837]
ENSMUSG00000049600	4.64	3.4	4.07	1.63	1.36	1.33	4.03667	1.44	-1.4871	0.00200608	0.00702357	Zbtb45	zinc finger and BTB domain containing 45 [Source:MGI Symbol;Acc:MGI:2685003]
ENSMUSG00000033453	1.74	1.75	2.27	0.31	0.89	1.03	1.92	0.743333	-1.36903	0.00204894	0.00715404	Adamts15	a disintegrin-like and metallopeptidase (reprolysin type) with thrombospondin type 1 motif, 15 [Source:MGI Symbol;Acc:MGI:2449569]
ENSMUSG00000112449	2.83	1.72	0.81	6.03	3	13.93	1.78667	7.65333	2.09882	0.00205036	0.00715736	Srp54b	signal recognition particle 54B [Source:MGI Symbol;Acc:MGI:3714357]
ENSMUSG00000021483	1.81	2.02	2.81	0.51	1.14	0.73	2.21333	0.793333	-1.48022	0.0020642	0.00719914	Cdk20	cyclin-dependent kinase 20 [Source:MGI Symbol;Acc:MGI:2145349]
ENSMUSG00000079260	1.32	1.5	1.44	0.43	0.74	0.46	1.42	0.543333	-1.38598	0.00214434	0.00743643	Tmppe	transmembrane protein with metallophosphoesterase domain [Source:MGI Symbol;Acc:MGI:5317335]
ENSMUSG00000043587	3.43	3.36	3.25	1.55	1.52	0.88	3.34667	1.31667	-1.34583	0.00222031	0.00766695	Pxylp1	2-phosphoxylose phosphatase 1 [Source:MGI Symbol;Acc:MGI:2442444]
ENSMUSG00000079654	1.15	1.21	0.99	0.19	0.28	0.57	1.11667	0.346667	-1.68758	0.00225157	0.00775393	Prrt4	proline-rich transmembrane protein 4 [Source:MGI Symbol;Acc:MGI:2141677]
ENSMUSG00000034685	1.68	2.8	2.72	0.82	1.31	0.59	2.4	0.906667	-1.40439	0.0022754	0.00782371	Fam171a2	family with sequence similarity 171, member A2 [Source:MGI Symbol;Acc:MGI:2448496]
ENSMUSG00000038473	1.59	0.86	1.68	0.38	0.4	0.69	1.37667	0.49	-1.49033	0.00229774	0.00788287	Nos1ap	nitric oxide synthase 1 (neuronal) adaptor protein [Source:MGI Symbol;Acc:MGI:1917979]
ENSMUSG00000048965	1.34	1.38	1.09	0.29	0.6	0.58	1.27	0.49	-1.37397	0.00234525	0.00803511	Mrgpre	MAS-related GPR, member E [Source:MGI Symbol;Acc:MGI:2441884]
ENSMUSG00000074896	7.09	6.07	7.7	7.52	62.42	17.5	6.95333	29.1467	2.06755	0.00238338	0.00814756	Ifit3	interferon-induced protein with tetratricopeptide repeats 3 [Source:MGI Symbol;Acc:MGI:1101055]
ENSMUSG00000035314	8.92	10.34	10.3	4.38	3.97	2.84	9.85333	3.73	-1.40144	0.00238436	0.0081491	Gdpd5	glycerophosphodiester phosphodiesterase domain containing 5 [Source:MGI Symbol;Acc:MGI:2686926]
ENSMUSG00000035547	2.22	2.38	2.93	0.58	1.4	1.03	2.51	1.00333	-1.32289	0.00243547	0.0083016	Capn5	calpain 5 [Source:MGI Symbol;Acc:MGI:1100859]
ENSMUSG00000029417	2.52	4.19	3.18	4.95	17.86	4.68	3.29667	9.16333	1.47486	0.00252716	0.00857035	Cxcl9	chemokine (C-X-C motif) ligand 9 [Source:MGI Symbol;Acc:MGI:1352449]
ENSMUSG00000069805	0.23	0.58	0.62	1.86	1.42	0.48	0.476667	1.25333	1.39472	0.0025742	0.0086953	Fbp1	fructose bisphosphatase 1 [Source:MGI Symbol;Acc:MGI:95492]
ENSMUSG00000014164	1.24	1.03	1.35	0.3	0.79	0.3	1.20667	0.463333	-1.3809	0.00281101	0.00938164	Klhl3	kelch-like 3 [Source:MGI Symbol;Acc:MGI:2445185]
ENSMUSG00000063838	3.91	5.75	3.78	1.61	2.32	1.17	4.48	1.7	-1.39796	0.00288256	0.00959332	Cdc42ep5	CDC42 effector protein (Rho GTPase binding) 5 [Source:MGI Symbol;Acc:MGI:1929745]
ENSMUSG00000049103	0.26	1.28	0.4	0.49	2.43	1.97	0.646667	1.63	1.33378	0.00297266	0.00986111	Ccr2	chemokine (C-C motif) receptor 2 [Source:MGI Symbol;Acc:MGI:106185]
ENSMUSG00000090963	0.14	0.08	0.14	0.97	2.43	0.49	0.12	1.29667	3.4337	0.00307084	0.010143	Gm17655	predicted gene, 17655 [Source:MGI Symbol;Acc:MGI:4937289]
ENSMUSG00000033589	2.39	2.98	3.18	0.85	1.53	0.99	2.85	1.12333	-1.34318	0.00312454	0.010296	Reep4	receptor accessory protein 4 [Source:MGI Symbol;Acc:MGI:1919799]
ENSMUSG00000075408	0.33	0.56	0.44	1.69	0.25	1.85	0.443333	1.26333	1.51077	0.00314272	0.0103425	Smim41	small integral membrane protein 41 [Source:MGI Symbol;Acc:MGI:1924967]
ENSMUSG00000031906	1.05	0.89	1.67	0.51	0.36	0.41	1.20333	0.426667	-1.49586	0.00320403	0.010524	Smpd3	sphingomyelin phosphodiesterase 3, neutral [Source:MGI Symbol;Acc:MGI:1927578]
ENSMUSG00000016262	3.26	2.7	4.22	0.42	2.1	0.96	3.39333	1.16	-1.54858	0.00347279	0.0113196	Sertad4	SERTA domain containing 4 [Source:MGI Symbol;Acc:MGI:2443496]
ENSMUSG00000024379	0.22	0.76	0.47	0.58	1.91	1.64	0.483333	1.37667	1.51009	0.00355625	0.011567	Tslp	thymic stromal lymphopoietin [Source:MGI Symbol;Acc:MGI:1855696]
ENSMUSG00000048240	1.61	0.79	1.54	0.27	0.39	0.58	1.31333	0.413333	-1.66786	0.00355779	0.0115696	Gng7	guanine nucleotide binding protein (G protein), gamma 7 [Source:MGI Symbol;Acc:MGI:95787]
ENSMUSG00000032259	1.71	3.02	2.91	0.53	1.53	0.77	2.54667	0.943333	-1.43277	0.00378109	0.0121848	Drd2	dopamine receptor D2 [Source:MGI Symbol;Acc:MGI:94924]
ENSMUSG00000051721	3.91	3.28	3.21	0.85	2.14	0.9	3.46667	1.29667	-1.41874	0.00387127	0.0124336	Wdcp	WD repeat and coiled coil containing [Source:MGI Symbol;Acc:MGI:3040699]
ENSMUSG00000024481	0.26	0.11	0.18	0.58	0.2	2.63	0.183333	1.13667	2.63227	0.00388506	0.0124669	Lvrn	laeverin [Source:MGI Symbol;Acc:MGI:1921824]
ENSMUSG00000005299	35.33	26.38	33.05	12.47	9.39	12.05	31.5867	11.3033	-1.48257	0.00404179	0.0129057	Letm1	leucine zipper-EF-hand containing transmembrane protein 1 [Source:MGI Symbol;Acc:MGI:1932557]
ENSMUSG00000079363	3.12	6.22	5.65	5.22	36	8.2	4.99667	16.4733	1.72109	0.00405038	0.0129223	Gbp4	guanylate binding protein 4 [Source:MGI Symbol;Acc:MGI:97072]
ENSMUSG00000062488	2.01	1.79	1.61	1.65	18.3	4.35	1.80333	8.1	2.16726	0.00479329	0.0149294	Ifit3b	interferon-induced protein with tetratricopeptide repeats 3B [Source:MGI Symbol;Acc:MGI:3698419]
ENSMUSG00000020469	56.7	10.05	155.11	2.54	7.04	12.24	73.9533	7.27333	-3.34593	0.00506099	0.0156363	Myl7	myosin, light polypeptide 7, regulatory [Source:MGI Symbol;Acc:MGI:107495]
ENSMUSG00000028019	1.49	0.83	2.07	0.39	0.73	0.55	1.46333	0.556667	-1.39437	0.00508984	0.0157128	Pdgfc	platelet-derived growth factor, C polypeptide [Source:MGI Symbol;Acc:MGI:1859631]
ENSMUSG00000064057	0.3	0.71	0.29	0.81	2.33	1.65	0.433333	1.59667	1.88151	0.00553798	0.0169058	Scgb3a1	secretoglobin, family 3A, member 1 [Source:MGI Symbol;Acc:MGI:1915912]
ENSMUSG00000018427	4.73	3.68	7.13	1.65	2.42	1.61	5.18	1.89333	-1.45202	0.00554881	0.0169322	Ypel2	yippee like 2 [Source:MGI Symbol;Acc:MGI:1925114]
ENSMUSG00000036322	0.32	0.54	10.45	12.84	51.62	41.67	3.77	35.3767	3.23016	0.00556959	0.016982	H2-Ea	histocompatibility 2, class II antigen E alpha [Source:MGI Symbol;Acc:MGI:95900]
ENSMUSG00000039438	0.17	0.28	0.38	1.75	1.24	0.24	0.276667	1.07667	1.96035	0.00557836	0.0170054	Ttc36	tetratricopeptide repeat domain 36 [Source:MGI Symbol;Acc:MGI:2384760]
ENSMUSG00000023764	2.75	1.87	2.41	1.22	13.82	10.26	2.34333	8.43333	1.84754	0.00570638	0.0173303	Sfi1	Sfi1 homolog, spindle assembly associated (yeast) [Source:MGI Symbol;Acc:MGI:1926137]
ENSMUSG00000056054	0.71	1.96	0.8	8.13	0.32	4.8	1.15667	4.41667	1.93298	0.00571208	0.0173407	S100a8	S100 calcium binding protein A8 (calgranulin A) [Source:MGI Symbol;Acc:MGI:88244]
ENSMUSG00000049119	3.69	3.04	2.98	0.96	1.43	1.24	3.23667	1.21	-1.4195	0.00575389	0.0174504	Fam110b	family with sequence similarity 110, member B [Source:MGI Symbol;Acc:MGI:1916593]
ENSMUSG00000037548	0.76	2.82	0.89	0.37	0.3	0.31	1.49	0.326667	-2.18942	0.0059159	0.0178616	H2-DMb2	histocompatibility 2, class II, locus Mb2 [Source:MGI Symbol;Acc:MGI:95923]
ENSMUSG00000042045	7.62	1.45	23.66	0.3	0.96	1.77	10.91	1.01	-3.43322	0.00606598	0.0182384	Sln	sarcolipin [Source:MGI Symbol;Acc:MGI:1913652]
ENSMUSG00000037169	2.46	2.09	3.44	1.04	1.49	0.58	2.66333	1.03667	-1.36128	0.00615155	0.0184558	Mycn	v-myc avian myelocytomatosis viral related oncogene, neuroblastoma derived [Source:MGI Symbol;Acc:MGI:97357]
ENSMUSG00000032715	2.2	3.5	2.1	0.91	0.75	1.29	2.6	0.983333	-1.40276	0.00621929	0.0186283	Trib3	tribbles pseudokinase 3 [Source:MGI Symbol;Acc:MGI:1345675]
ENSMUSG00000020431	0.6	0.56	1.93	0.04	0.26	0.21	1.03	0.17	-2.59904	0.00634541	0.0189265	Adcy1	adenylate cyclase 1 [Source:MGI Symbol;Acc:MGI:99677]
ENSMUSG00000000142	1.6	1.16	1.63	0.18	0.93	0.38	1.46333	0.496667	-1.55891	0.00636259	0.0189593	Axin2	axin 2 [Source:MGI Symbol;Acc:MGI:1270862]
ENSMUSG00000051855	7.31	11.17	16.65	5.59	5.81	2.63	11.71	4.67667	-1.32419	0.00659493	0.0195492	Mest	mesoderm specific transcript [Source:MGI Symbol;Acc:MGI:96968]
ENSMUSG00000049411	3.43	3.27	2.77	0.91	1.17	1.19	3.15667	1.09	-1.53407	0.00695583	0.0204609	Tmem241	transmembrane protein 241 [Source:MGI Symbol;Acc:MGI:2442435]
ENSMUSG00000046182	5.15	3.47	4.25	2.35	1.43	0.66	4.29	1.48	-1.53538	0.00700676	0.0205595	Gsg1l	GSG1-like [Source:MGI Symbol;Acc:MGI:2685483]
ENSMUSG00000078153	0.39	0.34	0.47	0.41	1.82	1.45	0.4	1.22667	1.61667	0.00741829	0.0216143	Psme2b	protease (prosome, macropain) activator subunit 2B [Source:MGI Symbol;Acc:MGI:1341073]
ENSMUSG00000062309	1.39	1.16	1.02	0.25	0.48	0.31	1.19	0.346667	-1.77934	0.00758725	0.0220228	Rpp25	ribonuclease P/MRP 25 subunit [Source:MGI Symbol;Acc:MGI:2143151]
ENSMUSG00000006651	1.39	1.16	1.69	0.56	0.54	0.53	1.41333	0.543333	-1.37919	0.0076605	0.022206	Aplp1	amyloid beta (A4) precursor-like protein 1 [Source:MGI Symbol;Acc:MGI:88046]
ENSMUSG00000072915	0.31	0.6	0.31	0.27	1.3	1.64	0.406667	1.07	1.39569	0.00812255	0.0233733	Gm12258	predicted gene 12258 [Source:MGI Symbol;Acc:MGI:3651534]
ENSMUSG00000030217	2.01	5.19	5.91	0.56	2.61	1.32	4.37	1.49667	-1.54588	0.00814097	0.0234085	Art4	ADP-ribosyltransferase 4 [Source:MGI Symbol;Acc:MGI:1202710]
ENSMUSG00000053113	2.25	2.32	2.56	11.52	3.36	3.42	2.37667	6.1	1.35987	0.00825005	0.0236957	Socs3	suppressor of cytokine signaling 3 [Source:MGI Symbol;Acc:MGI:1201791]
ENSMUSG00000034855	0.18	0.92	1.42	1.37	5.19	0.94	0.84	2.5	1.57347	0.0082916	0.0237795	Cxcl10	chemokine (C-X-C motif) ligand 10 [Source:MGI Symbol;Acc:MGI:1352450]
ENSMUSG00000021250	0.7	5.7	8.32	13.41	23.38	18.02	4.90667	18.27	1.89666	0.00838979	0.0240028	Fos	FBJ osteosarcoma oncogene [Source:MGI Symbol;Acc:MGI:95574]
ENSMUSG00000048967	2.02	1.47	2.04	0.38	0.47	0.62	1.84333	0.49	-1.91146	0.00863538	0.0246146	Yjefn3	YjeF N-terminal domain containing 3 [Source:MGI Symbol;Acc:MGI:2681845]
ENSMUSG00000105096	0.45	1.9	0.65	1.78	50.19	0.31	1	17.4267	4.12322	0.00870644	0.0247656	Gbp10	guanylate-binding protein 10 [Source:MGI Symbol;Acc:MGI:4359647]
ENSMUSG00000016255	0.32	2.79	0.55	0.21	0.22	0.12	1.22	0.183333	-2.73434	0.0088019	0.0249862	Tubb1	tubulin, beta 1 class VI [Source:MGI Symbol;Acc:MGI:107814]
ENSMUSG00000006574	0.9	0.95	1.25	0.23	0.24	0.63	1.03333	0.366667	-1.49476	0.00930214	0.0261916	Slc4a1	solute carrier family 4 (anion exchanger), member 1 [Source:MGI Symbol;Acc:MGI:109393]
ENSMUSG00000047473	1.43	6.31	3.25	0.53	1.78	1.46	3.66333	1.25667	-1.54355	0.00967678	0.027089	Zfp30	zinc finger protein 30 [Source:MGI Symbol;Acc:MGI:99178]
ENSMUSG00000078249	1.37	6.73	1.43	5.72	12.07	12.86	3.17667	10.2167	1.68534	0.0100223	0.0278732	Hmga1b	high mobility group AT-hook 1B [Source:MGI Symbol;Acc:MGI:96161]
ENSMUSG00000027335	1.51	0.93	1.61	0.26	0.64	0.49	1.35	0.463333	-1.54284	0.0102576	0.0284247	Adra1d	adrenergic receptor, alpha 1d [Source:MGI Symbol;Acc:MGI:106673]
ENSMUSG00000058900	0.21	0.65	0.35	1.3	1.73	0.71	0.403333	1.24667	1.62803	0.0107451	0.0295541	Rsl1	regulator of sex limited protein 1 [Source:MGI Symbol;Acc:MGI:3044162]
ENSMUSG00000049436	0.84	0.93	2.17	0.34	0.17	0.52	1.31333	0.343333	-1.93555	0.0107978	0.0296697	Upk1b	uroplakin 1B [Source:MGI Symbol;Acc:MGI:98912]
ENSMUSG00000043613	0.6	0.33	3.84	0.19	0.44	0.24	1.59	0.29	-2.4549	0.0108556	0.0298074	Mmp3	matrix metallopeptidase 3 [Source:MGI Symbol;Acc:MGI:97010]
ENSMUSG00000031980	2.07	1.06	1.69	0.61	0.67	0.4	1.60667	0.56	-1.52057	0.0109476	0.0300264	Agt	angiotensinogen (serpin peptidase inhibitor, clade A, member 8) [Source:MGI Symbol;Acc:MGI:87963]
ENSMUSG00000033066	4.87	5.14	6.63	1.11	3.63	1.62	5.54667	2.12	-1.38756	0.0114325	0.0311352	Gas7	growth arrest specific 7 [Source:MGI Symbol;Acc:MGI:1202388]
ENSMUSG00000027239	4.42	3.87	2.72	0.83	1.97	1.2	3.67	1.33333	-1.46074	0.011917	0.0322542	Mdk	midkine [Source:MGI Symbol;Acc:MGI:96949]
ENSMUSG00000057346	0.04	0.13	0.31	0.08	6.16	0.39	0.16	2.21	3.7879	0.0148338	0.0388617	Apol9a	apolipoprotein L 9a [Source:MGI Symbol;Acc:MGI:3606001]
ENSMUSG00000079362	1.2	2.94	1.05	8.01	21.43	0.64	1.73	10.0267	2.535	0.0148768	0.03896	Gm43302	predicted gene 43302 [Source:MGI Symbol;Acc:MGI:5663439]
ENSMUSG00000106892	2.27	1.62	1.83	0.58	0.74	0.33	1.90667	0.55	-1.79355	0.0152479	0.0397688	Gm42791	predicted gene 42791 [Source:MGI Symbol;Acc:MGI:5662928]
ENSMUSG00000001506	39.92	30.88	41.41	8.83	23.78	7.86	37.4033	13.49	-1.47128	0.0159283	0.041256	Col1a1	collagen, type I, alpha 1 [Source:MGI Symbol;Acc:MGI:88467]
ENSMUSG00000022621	1.59	1.97	1.1	0.27	0.78	0.75	1.55333	0.6	-1.37233	0.016	0.0414278	Rabl2	RAB, member RAS oncogene family-like 2 [Source:MGI Symbol;Acc:MGI:1915958]
ENSMUSG00000020961	0.92	1.56	2.01	0.21	0.62	0.33	1.49667	0.386667	-1.95259	0.0165548	0.0426238	Ston2	stonin 2 [Source:MGI Symbol;Acc:MGI:1918272]
ENSMUSG00000057092	0.43	1.25	3.4	0.2	0.09	0	1.69333	0.0966667	-4.1307	0.0169724	0.043527	Fxyd3	FXYD domain-containing ion transport regulator 3 [Source:MGI Symbol;Acc:MGI:107497]
ENSMUSG00000045725	1.44	0.9	1.35	0.36	0.56	0.29	1.23	0.403333	-1.60861	0.0170804	0.043753	Prr15	proline rich 15 [Source:MGI Symbol;Acc:MGI:1925254]
ENSMUSG00000060550	2.28	15.15	6.14	2.77	1.23	2.58	7.85667	2.19333	-1.84079	0.0172401	0.0440957	H2-Q7	histocompatibility 2, Q region locus 7 [Source:MGI Symbol;Acc:MGI:95936]
ENSMUSG00000055413	0.15	1.21	1.58	0.66	5.27	2.39	0.98	2.77333	1.50077	0.0174204	0.044468	H2-Q5	histocompatibility 2, Q region locus 5 [Source:MGI Symbol;Acc:MGI:95934]
ENSMUSG00000071637	3.32	4.38	4.62	22.74	3.43	7.95	4.10667	11.3733	1.46962	0.0180696	0.0458962	Cebpd	CCAAT/enhancer binding protein (C/EBP), delta [Source:MGI Symbol;Acc:MGI:103573]
ENSMUSG00000030865	2.52	2.76	3.19	0.38	1.37	1.57	2.82333	1.10667	-1.35118	0.0187798	0.0474723	Chp2	calcineurin-like EF hand protein 2 [Source:MGI Symbol;Acc:MGI:1917511]
ENSMUSG00000068745	5.7	1.93	13.17	0.2	2.06	1.02	6.93333	1.09333	-2.66482	0.0188835	0.0476995	Mybphl	myosin binding protein H-like [Source:MGI Symbol;Acc:MGI:1916003]
ENSMUSG00000078680	0	0	0	8.43	3.13	0	0.001	3.85333	11.9119	0.0197109	0.049524	Mup10	major urinary protein 10 [Source:MGI Symbol;Acc:MGI:1924164]
ENSMUSG00000056116	2.17	4.56	7.42	5.88	28.38	6.45	4.71667	13.57	1.52458	0.019911	0.0499479	H2-T22	histocompatibility 2, T region locus 22 [Source:MGI Symbol;Acc:MGI:95956]

## Sheet: Spleen_DEGs
id	SC1_fpkm	SC2_fpkm	SC3_fpkm	ST1_fpkm	ST2_fpkm	SC_mean	ST_mean	log2(fc)	PValue	FDR	Symbol	Description
ENSMUSG00000068457	0	0	0	8.18	6.33	0.001	7.255	12.8248	1.12488e-21	2.76665e-18	Uty	ubiquitously transcribed tetratricopeptide repeat gene, Y chromosome [Source:MGI Symbol;Acc:MGI:894810]
ENSMUSG00000066090	0	0	0	1.47	1.53	0.001	1.5	10.5507	9.66693e-05	0.00548673	Insl5	insulin-like 5 [Source:MGI Symbol;Acc:MGI:1346085]
ENSMUSG00000072693	0	0.05	0	1.53	3.74	0.0166667	2.635	7.30469	5.28539e-06	0.000604624	Gm10401	predicted gene 10401 [Source:MGI Symbol;Acc:MGI:3704254]
ENSMUSG00000069045	0	0.04	0.03	39.75	22.47	0.0233333	31.11	10.3808	2.29191e-48	1.12739e-44	Ddx3y	DEAD (Asp-Glu-Ala-Asp) box polypeptide 3, Y-linked [Source:MGI Symbol;Acc:MGI:1349406]
ENSMUSG00000056673	0.04	0.02	0.03	8.36	5.28	0.03	6.82	7.82867	1.01116e-49	7.46087e-46	Kdm5d	lysine (K)-specific demethylase 5D [Source:MGI Symbol;Acc:MGI:99780]
ENSMUSG00000069049	0	0.11	0.03	35.77	28.08	0.0466667	31.925	9.41808	9.90033e-36	3.65248e-32	Eif2s3y	eukaryotic translation initiation factor 2, subunit 3, structural gene Y-linked [Source:MGI Symbol;Acc:MGI:1349430]
ENSMUSG00000068417	0.04	0.05	0.05	0	6.8	0.0466667	3.4	6.187	0.000146249	0.00762615	Pnp2	purine-nucleoside phosphorylase 2 [Source:MGI Symbol;Acc:MGI:3712328]
ENSMUSG00000058427	0.05	0.1	0.17	3.19	0.77	0.106667	1.98	4.21432	5.8133e-06	0.000649901	Cxcl2	chemokine (C-X-C motif) ligand 2 [Source:MGI Symbol;Acc:MGI:1340094]
ENSMUSG00000074403	0.18	0.36	0.14	1.73	4.91	0.226667	3.32	3.87254	0.000328985	0.014072	H3c13	H3 clustered histone 13 [Source:MGI Symbol;Acc:MGI:2448351]
ENSMUSG00000065999	0.17	0.34	0.27	1.08	1.7	0.26	1.39	2.4185	2.44945e-05	0.00198607	Zfp985	zinc finger protein 985 [Source:MGI Symbol;Acc:MGI:3651986]
ENSMUSG00000033831	0.04	0.45	0.29	2.45	0.85	0.26	1.65	2.66588	0.00154454	0.0418985	Fgb	fibrinogen beta chain [Source:MGI Symbol;Acc:MGI:99501]
ENSMUSG00000023036	0.28	0.26	0.25	1.27	3.05	0.263333	2.16	3.03607	0.000377161	0.0157225	Pcdhgc4	protocadherin gamma subfamily C, 4 [Source:MGI Symbol;Acc:MGI:1935203]
ENSMUSG00000037990	0.22	0.48	0.35	2.68	0.58	0.35	1.63	2.21945	0.000704314	0.0249246	Sh3rf3	SH3 domain containing ring finger 3 [Source:MGI Symbol;Acc:MGI:2444637]
ENSMUSG00000078673	0.2	0.74	0.15	14.64	0.71	0.363333	7.675	4.4008	0.000115805	0.00630603	Mup19	major urinary protein 19 [Source:MGI Symbol;Acc:MGI:3705235]
ENSMUSG00000068855	0.5	0	0.71	4.44	3.39	0.403333	3.915	3.27897	0.000786718	0.0269364	H2ac20	H2A clustered histone 20 [Source:MGI Symbol;Acc:MGI:2448316]
ENSMUSG00000051627	0.55	0.38	0.58	1.95	3.12	0.503333	2.535	2.3324	5.23206e-06	0.000604624	H1f4	H1.4 linker histone, cluster member [Source:MGI Symbol;Acc:MGI:1931527]
ENSMUSG00000058773	0.41	0.36	0.83	2.35	5.86	0.533333	4.105	2.94427	0.00011027	0.00607186	H1f5	H1.5 linker histone, cluster member [Source:MGI Symbol;Acc:MGI:1861461]
ENSMUSG00000003545	0.45	0.85	0.5	5.44	22.4	0.6	13.92	4.53605	2.58392e-19	3.81309e-16	Fosb	FBJ osteosarcoma oncogene B [Source:MGI Symbol;Acc:MGI:95575]
ENSMUSG00000021678	0.82	1.02	0.63	2.61	3.24	0.823333	2.925	1.82889	1.18412e-06	0.000183938	F2rl1	coagulation factor II (thrombin) receptor-like 1 [Source:MGI Symbol;Acc:MGI:101910]
ENSMUSG00000073876	0.73	0.85	1.19	3.64	2.08	0.923333	2.86	1.63109	0.000599452	0.0220601	Gm13305	predicted gene 13305 [Source:MGI Symbol;Acc:MGI:3801997]
ENSMUSG00000031390	0.83	1.2	0.93	5.05	1.45	0.986667	3.25	1.71981	0.00147413	0.0407372	Avpr2	arginine vasopressin receptor 2 [Source:MGI Symbol;Acc:MGI:88123]
ENSMUSG00000091971	0.7	0.64	1.67	43.44	15.24	1.00333	29.34	4.87	1.525e-20	2.81305e-17	Hspa1a	heat shock protein 1A [Source:MGI Symbol;Acc:MGI:96244]
ENSMUSG00000102888	1.17	0.76	1.23	9.97	4.61	1.05333	7.29	2.79096	0.000144586	0.00756614	Ighv1-11	immunoglobulin heavy variable V1-11 [Source:MGI Symbol;Acc:MGI:5009835]
ENSMUSG00000096764	0.64	1.41	1.3	0	0	1.11667	0.001	-10.125	1.57162e-08	3.99869e-06	Gm21985	predicted gene 21985 [Source:MGI Symbol;Acc:MGI:5439454]
ENSMUSG00000000982	1.41	1.38	0.57	4.28	3.79	1.12	4.035	1.84907	0.00168006	0.0438558	Ccl3	chemokine (C-C motif) ligand 3 [Source:MGI Symbol;Acc:MGI:98260]
ENSMUSG00000042265	1.29	1.15	0.99	4.77	1.86	1.14333	3.315	1.53576	0.000790164	0.0269918	Trem1	triggering receptor expressed on myeloid cells 1 [Source:MGI Symbol;Acc:MGI:1930005]
ENSMUSG00000054555	0.86	1.54	1.12	0.34	0.31	1.17333	0.325	-1.8521	0.000744146	0.0258995	Adam12	a disintegrin and metallopeptidase domain 12 (meltrin alpha) [Source:MGI Symbol;Acc:MGI:105378]
ENSMUSG00000094509	1.61	0.57	1.41	3.11	13.19	1.19667	8.15	2.76778	0.00136753	0.0385127	Ighv14-1	immunoglobulin heavy variable 14-1 [Source:MGI Symbol;Acc:MGI:4439920]
ENSMUSG00000108929	1.87	1.07	0.73	0.18	0.15	1.22333	0.165	-2.89028	0.00013199	0.00707633	Cc2d2b	coiled-coil and C2 domain containing 2B [Source:MGI Symbol;Acc:MGI:3645359]
ENSMUSG00000040570	1.33	1.02	1.34	5.75	2.53	1.23	4.14	1.75097	1.8974e-05	0.0016568	Rundc3b	RUN domain containing 3B [Source:MGI Symbol;Acc:MGI:2685286]
ENSMUSG00000026073	1.77	0.98	1.08	11.71	2.29	1.27667	7	2.45497	0.000515306	0.0198344	Il1r2	interleukin 1 receptor, type II [Source:MGI Symbol;Acc:MGI:96546]
ENSMUSG00000054206	1.28	1.49	1.06	2.72	4.68	1.27667	3.7	1.53514	0.00101154	0.0313599	Gzmm	granzyme M (lymphocyte met-ase 1) [Source:MGI Symbol;Acc:MGI:99549]
ENSMUSG00000079495	1.2	1.39	1.27	0.15	0.18	1.28667	0.165	-2.9631	5.34866e-05	0.00368474	Nat8f6	N-acetyltransferase 8 (GCN5-related) family member 6 [Source:MGI Symbol;Acc:MGI:3779382]
ENSMUSG00000032243	1.18	1.16	1.64	0.4	0.6	1.32667	0.5	-1.40781	0.000935008	0.0299304	Itga11	integrin alpha 11 [Source:MGI Symbol;Acc:MGI:2442114]
ENSMUSG00000095889	1.61	1.51	1.06	2.49	16.06	1.39333	9.275	2.73481	0.0015514	0.0419108	Ighv1-58	immunoglobulin heavy variable 1-58 [Source:MGI Symbol;Acc:MGI:4439557]
ENSMUSG00000090942	1.4	1.53	1.31	0.29	0.14	1.41333	0.215	-2.71669	9.86758e-08	2.05093e-05	F830016B08Rik	RIKEN cDNA F830016B08 gene [Source:MGI Symbol;Acc:MGI:3588218]
ENSMUSG00000068130	1.51	1.78	1.02	0.51	0.25	1.43667	0.38	-1.91865	0.000247568	0.0112066	Zfp442	zinc finger protein 442 [Source:MGI Symbol;Acc:MGI:3651999]
ENSMUSG00000039146	0	0	4.54	0	0	1.51333	0.001	-10.5635	1.86546e-06	0.000258203	Ifi44l	interferon-induced protein 44 like [Source:MGI Symbol;Acc:MGI:95975]
ENSMUSG00000042385	1.8	1.37	1.49	3.78	6.62	1.55333	5.2	1.74314	0.000133012	0.00708612	Gzmk	granzyme K [Source:MGI Symbol;Acc:MGI:1298232]
ENSMUSG00000026628	1.19	1.7	1.81	7.16	8.71	1.56667	7.935	2.34053	1.11726e-12	6.59495e-10	Atf3	activating transcription factor 3 [Source:MGI Symbol;Acc:MGI:109384]
ENSMUSG00000114923	1.74	2.35	0.81	0.51	0.33	1.63333	0.42	-1.95936	3.51974e-05	0.00255866	Gm49345	predicted gene, 49345 [Source:MGI Symbol;Acc:MGI:6121541]
ENSMUSG00000034656	1.87	1.56	1.69	0.31	0.2	1.70667	0.255	-2.74261	3.18929e-06	0.000405728	Cacna1a	calcium channel, voltage-dependent, P/Q type, alpha 1A subunit [Source:MGI Symbol;Acc:MGI:109482]
ENSMUSG00000022861	1.43	2.81	1.16	0.43	0.5	1.8	0.465	-1.95269	0.00044408	0.0176638	Dgkg	diacylglycerol kinase, gamma [Source:MGI Symbol;Acc:MGI:105060]
ENSMUSG00000040987	1.4	2.49	1.86	0.59	0.66	1.91667	0.625	-1.61667	0.000388512	0.0160147	Mill2	MHC I like leukocyte 2 [Source:MGI Symbol;Acc:MGI:2179989]
ENSMUSG00000071521	0.66	3.7	1.51	0	0	1.95667	0.001	-10.9342	4.58797e-05	0.00323946	Try10	trypsin 10 [Source:MGI Symbol;Acc:MGI:3687012]
ENSMUSG00000020431	1.44	2.63	1.82	0.43	0.74	1.96333	0.585	-1.7468	6.94112e-06	0.000742247	Adcy1	adenylate cyclase 1 [Source:MGI Symbol;Acc:MGI:99677]
ENSMUSG00000055480	2	2.15	1.79	0.61	0.69	1.98	0.65	-1.60699	1.09387e-05	0.00104143	Zfp458	zinc finger protein 458 [Source:MGI Symbol;Acc:MGI:3040691]
ENSMUSG00000034303	1.72	2.32	1.95	0.85	0.67	1.99667	0.76	-1.39352	3.67431e-05	0.00265793	Ccdc15	coiled-coil domain containing 15 [Source:MGI Symbol;Acc:MGI:2444488]
ENSMUSG00000090877	1.53	1.78	2.93	59.42	12.55	2.08	35.985	4.11274	8.30006e-07	0.000136093	Hspa1b	heat shock protein 1B [Source:MGI Symbol;Acc:MGI:99517]
ENSMUSG00000107023	2.1	2.25	1.9	6.07	4.73	2.08333	5.4	1.37407	0.000195729	0.00965542	Gm42715	predicted gene 42715 [Source:MGI Symbol;Acc:MGI:5662852]
ENSMUSG00000027175	2.36	2.11	1.89	0.73	0.62	2.12	0.675	-1.6511	1.43731e-08	3.85645e-06	Tcp11l1	t-complex 11 like 1 [Source:MGI Symbol;Acc:MGI:2444263]
ENSMUSG00000061780	2.41	0.3	3.77	0.08	0	2.16	0.04	-5.75489	0.000813681	0.0274771	Cfd	complement factor D (adipsin) [Source:MGI Symbol;Acc:MGI:87931]
ENSMUSG00000038665	1.9	3.09	2.16	0.53	0.49	2.38333	0.51	-2.22441	1.55796e-08	3.99869e-06	Dgki	diacylglycerol kinase, iota [Source:MGI Symbol;Acc:MGI:2443430]
ENSMUSG00000045394	3.03	2.44	1.7	7.43	5.39	2.39	6.41	1.42331	6.27383e-05	0.00409659	Epcam	epithelial cell adhesion molecule [Source:MGI Symbol;Acc:MGI:106653]
ENSMUSG00000025433	2.28	2.76	2.18	0	0.16	2.40667	0.08	-4.91089	8.95852e-08	1.88858e-05	Crisp3	cysteine-rich secretory protein 3 [Source:MGI Symbol;Acc:MGI:102552]
ENSMUSG00000005580	1.95	3.43	1.88	0.74	0.96	2.42	0.85	-1.50947	0.000270746	0.0120707	Adcy9	adenylate cyclase 9 [Source:MGI Symbol;Acc:MGI:108450]
ENSMUSG00000051262	2.9	2.77	1.6	0.4	0.64	2.42333	0.52	-2.22041	6.07127e-05	0.00399972	Nat8f3	N-acetyltransferase 8 (GCN5-related) family member 3 [Source:MGI Symbol;Acc:MGI:2136449]
ENSMUSG00000022225	2.63	2.34	2.59	0.14	0.47	2.52	0.305	-3.04654	2.15207e-05	0.00184078	Cma1	chymase 1, mast cell [Source:MGI Symbol;Acc:MGI:96941]
ENSMUSG00000021250	1.24	3.11	3.43	44.95	99.5	2.59333	72.225	4.79962	2.15816e-24	6.36961e-21	Fos	FBJ osteosarcoma oncogene [Source:MGI Symbol;Acc:MGI:95574]
ENSMUSG00000028871	2.91	2.67	2.23	0.83	1	2.60333	0.915	-1.50852	0.000427909	0.0172104	Rspo1	R-spondin 1 [Source:MGI Symbol;Acc:MGI:2183426]
ENSMUSG00000068341	0.46	5.93	1.5	0	0	2.63	0.001	-11.3608	5.7773e-05	0.00389295	Reg3d	regenerating islet-derived 3 delta [Source:MGI Symbol;Acc:MGI:1353426]
ENSMUSG00000036295	2.84	2.9	2.55	0.66	1.27	2.76333	0.965	-1.51781	9.64017e-05	0.00548673	Lrrn3	leucine rich repeat protein 3, neuronal [Source:MGI Symbol;Acc:MGI:106036]
ENSMUSG00000042985	3.12	2.52	2.73	0.14	0.25	2.79	0.195	-3.83872	2.66234e-17	3.57165e-14	Upk3b	uroplakin 3B [Source:MGI Symbol;Acc:MGI:2140882]
ENSMUSG00000038473	2.3	3.28	3	0.34	1.23	2.86	0.785	-1.86525	0.000237004	0.0109638	Nos1ap	nitric oxide synthase 1 (neuronal) adaptor protein [Source:MGI Symbol;Acc:MGI:1917979]
ENSMUSG00000050742	3.6	2.88	2.44	0.93	0.39	2.97333	0.66	-2.17154	2.89715e-06	0.000371767	Olfr164	olfactory receptor 164 [Source:MGI Symbol;Acc:MGI:3029998]
ENSMUSG00000032507	2.45	4.48	2.12	0.95	0.7	3.01667	0.825	-1.87049	0.000413169	0.0167045	Fbxl2	F-box and leucine-rich repeat protein 2 [Source:MGI Symbol;Acc:MGI:1919429]
ENSMUSG00000079492	4.45	1.57	3.38	11.9	9.72	3.13333	10.81	1.7866	7.92007e-05	0.00486986	Gm11127	predicted gene 11127 [Source:MGI Symbol;Acc:MGI:3779381]
ENSMUSG00000074419	3.24	3.72	2.96	0.54	0.7	3.30667	0.62	-2.41504	3.57024e-09	1.05372e-06	Gm15448	predicted gene 15448 [Source:MGI Symbol;Acc:MGI:3705216]
ENSMUSG00000031647	2.54	5.05	2.37	0.76	1.41	3.32	1.085	-1.61349	0.000575907	0.0215156	Mfap3l	microfibrillar-associated protein 3-like [Source:MGI Symbol;Acc:MGI:1918556]
ENSMUSG00000063011	3.83	3.24	2.91	0.31	0.59	3.32667	0.45	-2.88608	9.38837e-10	3.37913e-07	Msln	mesothelin [Source:MGI Symbol;Acc:MGI:1888992]
ENSMUSG00000040170	3.88	4.06	2.22	0.3	0.21	3.38667	0.255	-3.7313	7.05378e-15	5.78293e-12	Fmo2	flavin containing monooxygenase 2 [Source:MGI Symbol;Acc:MGI:1916776]
ENSMUSG00000078881	5.15	2.51	2.82	9.16	11.56	3.49333	10.36	1.56835	0.000189356	0.00943815	Gm14434	predicted gene 14434 [Source:MGI Symbol;Acc:MGI:3702417]
ENSMUSG00000037892	3.26	4.04	3.8	0.76	1.84	3.7	1.3	-1.50901	0.000624859	0.022881	Pcdh18	protocadherin 18 [Source:MGI Symbol;Acc:MGI:1920423]
ENSMUSG00000006310	3.58	2.8	4.83	10.62	8.58	3.73667	9.6	1.36128	3.04765e-05	0.0022946	Zbtb32	zinc finger and BTB domain containing 32 [Source:MGI Symbol;Acc:MGI:1891838]
ENSMUSG00000074491	2.73	3.75	4.94	0.73	1.15	3.80667	0.94	-2.0178	0.000202952	0.00985183	Clec4g	C-type lectin domain family 4, member g [Source:MGI Symbol;Acc:MGI:1923113]
ENSMUSG00000055653	3.65	3.88	3.92	1.8	1.23	3.81667	1.515	-1.333	6.76794e-05	0.00436133	Gpc3	glypican 3 [Source:MGI Symbol;Acc:MGI:104903]
ENSMUSG00000069609	12.03	0	0	0	0	4.01	0.001	-11.9694	8.829e-07	0.000143175	Cd300ld4	CD300 molecule like family member D4 [Source:MGI Symbol;Acc:MGI:3702658]
ENSMUSG00000032034	3.27	6.37	3.56	1.36	1.46	4.4	1.41	-1.64181	5.95753e-05	0.00394239	Kcnj5	potassium inwardly-rectifying channel, subfamily J, member 5 [Source:MGI Symbol;Acc:MGI:104755]
ENSMUSG00000034139	0.65	9.72	3.33	0.05	0	4.56667	0.025	-7.51307	6.19036e-06	0.000676676	Serpini2	serine (or cysteine) peptidase inhibitor, clade I, member 2 [Source:MGI Symbol;Acc:MGI:1915181]
ENSMUSG00000035183	3.84	5.67	4.2	1.34	2.17	4.57	1.755	-1.38072	0.000574924	0.0215156	Slc24a5	solute carrier family 24, member 5 [Source:MGI Symbol;Acc:MGI:2677271]
ENSMUSG00000117621	4.14	4.7	5.13	28.23	15.78	4.65667	22.005	2.24046	8.30269e-09	2.26894e-06	Hspe1-rs1	heat shock protein 1 (chaperonin 10), related sequence 1 [Source:MGI Symbol;Acc:MGI:1935159]
ENSMUSG00000040205	1.91	8.9	3.76	0	0.02	4.85667	0.01	-8.92382	5.47717e-08	1.24349e-05	Cuzd1	CUB and zona pellucida-like domains 1 [Source:MGI Symbol;Acc:MGI:1202881]
ENSMUSG00000078495	4.53	6.02	4.12	18.23	7.42	4.89	12.825	1.39105	0.000124428	0.00672594	Zfp984	zinc finger protein 984 [Source:MGI Symbol;Acc:MGI:3651978]
ENSMUSG00000028438	4.85	3.79	6.36	1.81	1.95	5	1.88	-1.4112	0.0011995	0.0350662	Kif24	kinesin family member 24 [Source:MGI Symbol;Acc:MGI:1918345]
ENSMUSG00000069305	4.65	6.63	3.89	14.41	11.42	5.05667	12.915	1.35279	0.000940789	0.0299854	Hist1h4n	histone cluster 1, H4n [Source:MGI Symbol;Acc:MGI:4843992]
ENSMUSG00000020297	6.14	4.93	4.43	13.16	14.27	5.16667	13.715	1.40845	6.41359e-09	1.8201e-06	Nsg2	neuron specific gene family member 2 [Source:MGI Symbol;Acc:MGI:1202070]
ENSMUSG00000034039	6.17	3.65	6.24	0.68	1.84	5.35333	1.26	-2.08701	0.000233451	0.0108676	Prss29	protease, serine 29 [Source:MGI Symbol;Acc:MGI:2149952]
ENSMUSG00000028082	5.41	5.23	5.48	1.59	2.03	5.37333	1.81	-1.56983	3.24153e-09	9.96568e-07	Sh3d19	SH3 domain protein D19 [Source:MGI Symbol;Acc:MGI:1350923]
ENSMUSG00000095285	8.16	4.28	4.31	0.52	0.67	5.58333	0.595	-3.23017	6.15401e-05	0.00403621	Ighv5-9	immunoglobulin heavy variable 5-9 [Source:MGI Symbol;Acc:MGI:4439873]
ENSMUSG00000033792	5.44	7.08	4.59	2.61	1.72	5.70333	2.165	-1.39744	4.43424e-06	0.000536361	Atp7a	ATPase, Cu++ transporting, alpha polypeptide [Source:MGI Symbol;Acc:MGI:99400]
ENSMUSG00000094075	7.86	3.96	5.64	11.63	26.55	5.82	19.09	1.71373	0.0013101	0.0371791	Ighv1-80	immunoglobulin heavy variable 1-80 [Source:MGI Symbol;Acc:MGI:4439738]
ENSMUSG00000023046	5.91	6.2	5.4	1.18	0.85	5.83667	1.015	-2.52366	9.78418e-10	3.43774e-07	Igfbp6	insulin-like growth factor binding protein 6 [Source:MGI Symbol;Acc:MGI:96441]
ENSMUSG00000078942	5.48	7.65	4.69	2.73	1.85	5.94	2.29	-1.37512	4.26313e-06	0.000519925	Naip6	NLR family, apoptosis inhibitory protein 6 [Source:MGI Symbol;Acc:MGI:1298222]
ENSMUSG00000040009	4.27	9.5	4.76	1.7	2.6	6.17667	2.15	-1.52249	0.00053698	0.020476	Gnaz	guanine nucleotide binding protein, alpha z subunit [Source:MGI Symbol;Acc:MGI:95780]
ENSMUSG00000004951	5.68	4.55	8.63	41.78	9.19	6.28667	25.485	2.01928	0.000532271	0.020349	Hspb1	heat shock protein 1 [Source:MGI Symbol;Acc:MGI:96240]
ENSMUSG00000001761	6.76	6.07	6.81	2.28	2.36	6.54667	2.32	-1.49664	9.68512e-11	4.46635e-08	Smo	smoothened, frizzled class receptor [Source:MGI Symbol;Acc:MGI:108075]
ENSMUSG00000109713	7.17	7.12	5.44	1.96	1.76	6.57667	1.86	-1.82205	1.04072e-06	0.000163381	Pvrig	poliovirus receptor related immunoglobulin domain containing [Source:MGI Symbol;Acc:MGI:5596028]
ENSMUSG00000032023	5.96	8.35	5.44	1.45	3.04	6.58333	2.245	-1.5521	3.14201e-05	0.00233056	Jhy	junctional cadherin complex regulator [Source:MGI Symbol;Acc:MGI:1918239]
ENSMUSG00000020467	7.24	6.7	5.86	1.37	3.05	6.6	2.21	-1.57842	1.73093e-07	3.4518e-05	Efemp1	epidermal growth factor-containing fibulin-like extracellular matrix protein 1 [Source:MGI Symbol;Acc:MGI:1339998]
ENSMUSG00000028967	6.91	7.58	6.1	37.32	10.95	6.86333	24.135	1.81415	3.51415e-05	0.00255866	Errfi1	ERBB receptor feedback inhibitor 1 [Source:MGI Symbol;Acc:MGI:1921405]
ENSMUSG00000034614	6.52	8.49	7.63	24.89	15.7	7.54667	20.295	1.42721	3.06073e-07	5.64589e-05	Pik3ip1	phosphoinositide-3-kinase interacting protein 1 [Source:MGI Symbol;Acc:MGI:1917016]
ENSMUSG00000053113	9.37	6.78	6.57	39.41	8.94	7.57333	24.175	1.67452	0.00102872	0.0317591	Socs3	suppressor of cytokine signaling 3 [Source:MGI Symbol;Acc:MGI:1201791]
ENSMUSG00000052684	6.37	8.46	7.98	21.76	41.87	7.60333	31.815	2.065	1.38889e-10	6.21086e-08	Jun	jun proto-oncogene [Source:MGI Symbol;Acc:MGI:96646]
ENSMUSG00000047959	7.58	9.34	7.13	3.72	2.64	8.01667	3.18	-1.33398	6.05718e-06	0.000672074	Kcna3	potassium voltage-gated channel, shaker-related subfamily, member 3 [Source:MGI Symbol;Acc:MGI:96660]
ENSMUSG00000096833	10.52	4.52	9.56	17.45	29.01	8.2	23.23	1.50229	0.00181873	0.0466765	Igkv4-55	immunoglobulin kappa variable 4-55 [Source:MGI Symbol;Acc:MGI:2686370]
ENSMUSG00000046321	6.19	9.79	8.89	2.3	4.12	8.29	3.21	-1.3688	0.000354474	0.0149456	Hs3st2	heparan sulfate (glucosamine) 3-O-sulfotransferase 2 [Source:MGI Symbol;Acc:MGI:1333802]
ENSMUSG00000094694	14.18	5.85	7.05	20.35	33.06	9.02667	26.705	1.56484	0.00140146	0.0391691	Ighv1-9	immunoglobulin heavy variable V1-9 [Source:MGI Symbol;Acc:MGI:4439621]
ENSMUSG00000006494	10.14	8.32	9.61	2.85	4.4	9.35667	3.625	-1.36801	1.3085e-06	0.000195715	Pdk1	pyruvate dehydrogenase kinase, isoenzyme 1 [Source:MGI Symbol;Acc:MGI:1926119]
ENSMUSG00000030218	10.39	11.39	7.52	34.02	35.81	9.76667	34.915	1.83791	1.03849e-11	5.28449e-09	Mgp	matrix Gla protein [Source:MGI Symbol;Acc:MGI:96976]
ENSMUSG00000068245	10.74	8.92	9.92	35.8	39.09	9.86	37.445	1.92511	2.18184e-20	3.57748e-17	Phf11d	PHD finger protein 11D [Source:MGI Symbol;Acc:MGI:1277133]
ENSMUSG00000024028	2.02	18.72	10.39	0	0	10.3767	0.001	-13.3411	8.61073e-08	1.84157e-05	Tff2	trefoil factor 2 (spasmolytic protein 1) [Source:MGI Symbol;Acc:MGI:1306805]
ENSMUSG00000051149	8.51	12.19	10.46	4.83	2.81	10.3867	3.82	-1.44309	1.72681e-06	0.000249829	Adnp	activity-dependent neuroprotective protein [Source:MGI Symbol;Acc:MGI:1338758]
ENSMUSG00000078810	7.58	17.74	6.63	3.28	4.09	10.65	3.685	-1.53112	0.00160627	0.0427864	Gp6	glycoprotein 6 (platelet) [Source:MGI Symbol;Acc:MGI:1889810]
ENSMUSG00000020838	9.26	13.06	12.13	3.18	3.11	11.4833	3.145	-1.86841	2.24946e-08	5.50011e-06	Slc6a4	solute carrier family 6 (neurotransmitter transporter, serotonin), member 4 [Source:MGI Symbol;Acc:MGI:96285]
ENSMUSG00000026579	7.6	20.13	7.43	3.51	5.05	11.72	4.28	-1.45329	0.00186014	0.0470036	F5	coagulation factor V [Source:MGI Symbol;Acc:MGI:88382]
ENSMUSG00000078503	11.15	17.81	7.97	6.5	3.19	12.31	4.845	-1.34526	0.00155351	0.0419108	Zfp990	zinc finger protein 990 [Source:MGI Symbol;Acc:MGI:3652161]
ENSMUSG00000020288	12.89	10.96	13.48	53.13	14.09	12.4433	33.61	1.43352	0.000667174	0.023955	Ahsa2	AHA1, activator of heat shock protein ATPase 2 [Source:MGI Symbol;Acc:MGI:1916133]
ENSMUSG00000023995	8.16	11.65	18.17	43.42	33.69	12.66	38.555	1.60664	1.33389e-05	0.00123026	Tspo2	translocator protein 2 [Source:MGI Symbol;Acc:MGI:1917276]
ENSMUSG00000066684	11.42	16.41	11.01	0.16	0	12.9467	0.08	-7.33836	1.77706e-09	5.82757e-07	Pilrb1	paired immunoglobin-like type 2 receptor beta 1 [Source:MGI Symbol;Acc:MGI:2450532]
ENSMUSG00000021675	11.03	20.42	10.88	1.46	3.43	14.11	2.445	-2.52881	2.67609e-08	6.26842e-06	F2rl2	coagulation factor II (thrombin) receptor-like 2 [Source:MGI Symbol;Acc:MGI:1298208]
ENSMUSG00000076596	24.08	10.36	8.3	93.17	44.49	14.2467	68.83	2.27241	9.57119e-06	0.000947933	Igkv3-10	immunoglobulin kappa variable 3-10 [Source:MGI Symbol;Acc:MGI:1330821]
ENSMUSG00000096074	17.35	7.54	18.63	21.24	108.52	14.5067	64.88	2.16106	0.000688547	0.0244252	Ighv1-72	immunoglobulin heavy variable 1-72 [Source:MGI Symbol;Acc:MGI:4439633]
ENSMUSG00000047517	3.74	30.18	11.4	0.13	0.19	15.1067	0.16	-6.56097	1.49473e-10	6.48755e-08	Dmbt1	deleted in malignant brain tumors 1 [Source:MGI Symbol;Acc:MGI:106210]
ENSMUSG00000054641	10.42	27.04	10.08	3.47	5.57	15.8467	4.52	-1.80978	0.000135956	0.00721694	Mmrn1	multimerin 1 [Source:MGI Symbol;Acc:MGI:1918195]
ENSMUSG00000061436	15.55	12.34	20.02	5.68	4.75	15.97	5.215	-1.61463	1.47293e-09	4.94e-07	Hipk2	homeodomain interacting protein kinase 2 [Source:MGI Symbol;Acc:MGI:1314872]
ENSMUSG00000046245	13.69	22.24	12.38	5.66	5.59	16.1033	5.625	-1.51743	7.54905e-07	0.000128047	Pilra	paired immunoglobin-like type 2 receptor alpha [Source:MGI Symbol;Acc:MGI:2450529]
ENSMUSG00000024190	12.12	17.33	21.4	57.43	40.47	16.95	48.95	1.53002	7.52195e-07	0.000128047	Dusp1	dual specificity phosphatase 1 [Source:MGI Symbol;Acc:MGI:105120]
ENSMUSG00000062524	15.08	24.83	11.8	6.25	6.42	17.2367	6.335	-1.44406	8.04955e-05	0.00488836	Ncr1	natural cytotoxicity triggering receptor 1 [Source:MGI Symbol;Acc:MGI:1336212]
ENSMUSG00000050761	14.09	25.51	15.69	6.28	7.58	18.43	6.93	-1.41113	9.65826e-05	0.00548673	Gp1bb	glycoprotein Ib, beta polypeptide [Source:MGI Symbol;Acc:MGI:107852]
ENSMUSG00000052760	17.58	16.85	21.35	9.12	4.68	18.5933	6.9	-1.43012	8.3941e-06	0.000854288	A630001G21Rik	RIKEN cDNA A630001G21 gene [Source:MGI Symbol;Acc:MGI:2443131]
ENSMUSG00000044708	18.02	20.7	18.21	3.01	7.45	18.9767	5.23	-1.85934	1.26147e-06	0.000193622	Kcnj10	potassium inwardly-rectifying channel, subfamily J, member 10 [Source:MGI Symbol;Acc:MGI:1194504]
ENSMUSG00000069893	17.22	24.26	16.52	7.65	7.53	19.3333	7.59	-1.34892	3.87921e-07	7.06734e-05	9930111J21Rik1	RIKEN cDNA 9930111J21 gene 1 [Source:MGI Symbol;Acc:MGI:3041173]
ENSMUSG00000065987	23.55	22.56	12.96	4.86	8.18	19.69	6.52	-1.59452	5.29211e-05	0.00366646	Cd209b	CD209b antigen [Source:MGI Symbol;Acc:MGI:1916415]
ENSMUSG00000069515	23.89	17.47	18.62	4.85	2.65	19.9933	3.75	-2.41456	5.11782e-13	3.43289e-10	Lyz1	lysozyme 1 [Source:MGI Symbol;Acc:MGI:96902]
ENSMUSG00000029522	9.4	34.22	19.61	0	0	21.0767	0.001	-14.3634	1.94689e-10	7.98064e-08	Pla2g1b	phospholipase A2, group IB, pancreas [Source:MGI Symbol;Acc:MGI:101842]
ENSMUSG00000066682	21.2	27.13	20.36	6.6	5.51	22.8967	6.055	-1.91894	2.00325e-12	1.137e-09	Pilrb2	paired immunoglobin-like type 2 receptor beta 2 [Source:MGI Symbol;Acc:MGI:2450535]
ENSMUSG00000098078	26.97	18.83	23.41	0.31	0	23.07	0.155	-7.21761	6.97504e-12	3.6761e-09	Gm26992	predicted gene, 26992 [Source:MGI Symbol;Acc:MGI:5504107]
ENSMUSG00000025091	7.51	46.12	18.54	0	0.04	24.0567	0.02	-10.2322	7.21011e-09	2.00754e-06	Pnliprp2	pancreatic lipase-related protein 2 [Source:MGI Symbol;Acc:MGI:1336202]
ENSMUSG00000023140	1.03	68.08	11.79	0.63	0.56	26.9667	0.595	-5.50214	0.00126151	0.0364307	Reg2	regenerating islet-derived 2 [Source:MGI Symbol;Acc:MGI:97896]
ENSMUSG00000094088	35.97	22.09	23.98	134.98	188.02	27.3467	161.5	2.5621	4.00299e-17	4.92268e-14	Ighv1-64	immunoglobulin heavy variable 1-64 [Source:MGI Symbol;Acc:MGI:4439789]
ENSMUSG00000031765	31.9	22.04	28.82	173.83	35.91	27.5867	104.87	1.92656	0.000234579	0.0108858	Mt1	metallothionein 1 [Source:MGI Symbol;Acc:MGI:97171]
ENSMUSG00000030954	7.8	59.42	25.95	0.74	2.01	31.0567	1.375	-4.4974	3.81546e-05	0.00273324	Gp2	glycoprotein 2 (zymogen granule membrane) [Source:MGI Symbol;Acc:MGI:1914383]
ENSMUSG00000082101	34.8	31.01	49.23	19.08	11.53	38.3467	15.305	-1.3251	2.84453e-05	0.00220425	Slfn14	schlafen 14 [Source:MGI Symbol;Acc:MGI:2684866]
ENSMUSG00000105606	41.28	39.51	37.06	56.71	147.09	39.2833	101.9	1.37516	0.000446591	0.017716	Igkv2-109	immunoglobulin kappa variable 2-109 [Source:MGI Symbol;Acc:MGI:3642626]
ENSMUSG00000062478	13.83	76.29	34.1	0.09	0.31	41.4067	0.2	-7.69372	2.62445e-11	1.29097e-08	Ctrc	chymotrypsin C (caldecrin) [Source:MGI Symbol;Acc:MGI:1923951]
ENSMUSG00000037369	41.42	40.2	43.53	16.17	14.84	41.7167	15.505	-1.42789	1.80046e-14	1.39839e-11	Kdm6a	lysine (K)-specific demethylase 6A [Source:MGI Symbol;Acc:MGI:1095419]
ENSMUSG00000069892	40.29	54.6	42.26	19.34	16.09	45.7167	17.715	-1.36775	3.90927e-11	1.86094e-08	9930111J21Rik2	RIKEN cDNA 9930111J21 gene 2 [Source:MGI Symbol;Acc:MGI:3711310]
ENSMUSG00000016255	32.15	71.69	37.81	11.92	20.95	47.2167	16.435	-1.52252	0.000297739	0.0130505	Tubb1	tubulin, beta 1 class VI [Source:MGI Symbol;Acc:MGI:107814]
ENSMUSG00000084174	12.18	89.87	42.3	0	0.2	48.1167	0.1	-8.91039	2.16966e-08	5.42672e-06	Sycn	syncollin [Source:MGI Symbol;Acc:MGI:1915666]
ENSMUSG00000063903	20.65	86.83	44.96	12	4.5	50.8133	8.25	-2.62274	6.47749e-06	0.000702855	Klk1	kallikrein 1 [Source:MGI Symbol;Acc:MGI:102850]
ENSMUSG00000031431	36.27	61.47	61.61	209	101.98	53.1167	155.49	1.54959	1.02268e-05	0.000992878	Tsc22d3	TSC22 domain family, member 3 [Source:MGI Symbol;Acc:MGI:1196284]
ENSMUSG00000071553	17.89	90.05	54.26	0	0.24	54.0667	0.12	-8.81556	5.75541e-10	2.12332e-07	Cpa2	carboxypeptidase A2, pancreatic [Source:MGI Symbol;Acc:MGI:3617840]
ENSMUSG00000023433	28.31	146.42	69.97	0	0.54	81.5667	0.27	-8.23888	1.19604e-07	2.45139e-05	Cela3b	chymotrypsin-like elastase family, member 3B [Source:MGI Symbol;Acc:MGI:1915118]
ENSMUSG00000066878	108.63	71.94	73.76	0.83	0.36	84.7767	0.595	-7.15463	1.97087e-79	2.90841e-75	Gm10184	predicted pseudogene 10184 [Source:MGI Symbol;Acc:MGI:3704480]
ENSMUSG00000049350	29.58	165.57	76.98	1.28	1.11	90.71	1.195	-6.24618	5.53732e-12	3.02645e-09	Zg16	zymogen granule protein 16 [Source:MGI Symbol;Acc:MGI:1916286]
ENSMUSG00000031896	35.19	181.92	98.22	0.5	0.51	105.11	0.505	-7.7014	4.82869e-17	5.48131e-14	Ctrl	chymotrypsin-like [Source:MGI Symbol;Acc:MGI:88558]
ENSMUSG00000059654	28.82	227.36	82.41	0.1	0.15	112.863	0.125	-9.81843	5.55745e-13	3.56571e-10	Reg1	regenerating islet-derived 1 [Source:MGI Symbol;Acc:MGI:97895]
ENSMUSG00000036938	34.24	201.93	105.6	0.09	0.21	113.923	0.15	-9.56889	2.47318e-15	2.14687e-12	Try5	trypsin 5 [Source:MGI Symbol;Acc:MGI:102756]
ENSMUSG00000042179	25.35	224.54	94.29	0	0.59	114.727	0.295	-8.60327	5.55374e-06	0.000625622	Pnliprp1	pancreatic lipase related protein 1 [Source:MGI Symbol;Acc:MGI:97723]
ENSMUSG00000029882	42.9	200.39	116.81	0	0.65	120.033	0.325	-8.52878	3.63926e-06	0.000451298	2210010C04Rik	RIKEN cDNA 2210010C04 gene [Source:MGI Symbol;Acc:MGI:1914623]
ENSMUSG00000011463	30.24	244.45	87.68	0.03	0.18	120.79	0.105	-10.1679	3.20922e-14	2.36792e-11	Cpb1	carboxypeptidase B1 (tissue) [Source:MGI Symbol;Acc:MGI:1923953]
ENSMUSG00000054446	45.44	282.2	117.32	0.05	0.42	148.32	0.235	-9.30184	7.06002e-13	4.34103e-10	Cpa1	carboxypeptidase A1, pancreatic [Source:MGI Symbol;Acc:MGI:88478]
ENSMUSG00000026818	45.93	275.52	127.16	0	0.49	149.537	0.245	-9.2535	2.99061e-07	5.58639e-05	Cel	carboxyl ester lipase [Source:MGI Symbol;Acc:MGI:88374]
ENSMUSG00000024225	49.29	282.89	148.23	0	1.1	160.137	0.55	-8.18566	9.83805e-07	0.000156108	Clps	colipase, pancreatic [Source:MGI Symbol;Acc:MGI:88421]
ENSMUSG00000035896	49.34	290.93	161.83	0	0.39	167.367	0.195	-9.74532	1.61778e-10	6.82101e-08	Rnase1	ribonuclease, RNase A family, 1 (pancreatic) [Source:MGI Symbol;Acc:MGI:97919]
ENSMUSG00000074268	14.44	445.98	105.5	0.02	2.46	188.64	1.24	-7.24915	0.00065239	0.0234813	Amy2a5	amylase 2a5 [Source:MGI Symbol;Acc:MGI:88020]
ENSMUSG00000093931	53.65	439.53	152.43	0	0.07	215.203	0.035	-12.5861	5.6368e-16	5.19889e-13	Amy2a3	amylase 2a3 [Source:MGI Symbol;Acc:MGI:3714985]
ENSMUSG00000096569	53.65	439.53	152.43	0	0.07	215.203	0.035	-12.5861	5.6368e-16	5.19889e-13	Amy2a2	amylase 2a2 [Source:MGI Symbol;Acc:MGI:3711220]
ENSMUSG00000096770	53.65	439.53	152.43	0	0.07	215.203	0.035	-12.5861	5.6368e-16	5.19889e-13	Amy2a4	amylase 2a4 [Source:MGI Symbol;Acc:MGI:3711258]
ENSMUSG00000057163	69.05	448.28	198.72	0.09	1.3	238.683	0.695	-8.42387	1.85708e-09	5.95759e-07	Prss2	protease, serine 2 [Source:MGI Symbol;Acc:MGI:102759]
ENSMUSG00000095079	266.06	302.77	150.81	772.29	1089.41	239.88	930.85	1.95624	5.47389e-10	2.07124e-07	Igha	immunoglobulin heavy constant alpha [Source:MGI Symbol;Acc:MGI:96444]
ENSMUSG00000023031	89.32	418.88	232.35	13.34	17.11	246.85	15.225	-4.01912	2.18986e-07	4.25207e-05	Cela1	chymotrypsin-like elastase family, member 1 [Source:MGI Symbol;Acc:MGI:95314]
ENSMUSG00000054106	106.85	481.2	222.77	0	1.6	270.273	0.8	-8.4002	3.72753e-06	0.000458393	Try4	trypsin 4 [Source:MGI Symbol;Acc:MGI:102757]
ENSMUSG00000046008	127.1	734.13	368.75	0	1.28	409.993	0.64	-9.32331	2.25234e-06	0.000296766	Pnlip	pancreatic lipase [Source:MGI Symbol;Acc:MGI:97722]
ENSMUSG00000058579	97.43	858.59	290.87	0	1.2	415.63	0.6	-9.43612	1.91915e-06	0.00026223	Cela2a	chymotrypsin-like elastase family, member 2A [Source:MGI Symbol;Acc:MGI:95316]
ENSMUSG00000029372	312.64	618.76	357.26	125.45	174.29	429.553	149.87	-1.51913	8.53993e-06	0.000863177	Ppbp	pro-platelet basic protein [Source:MGI Symbol;Acc:MGI:1888712]
ENSMUSG00000031957	194.57	1040.62	463.37	0	1.72	566.187	0.86	-9.36273	8.01841e-07	0.000132952	Ctrb1	chymotrypsinogen B1 [Source:MGI Symbol;Acc:MGI:88559]
ENSMUSG00000070360	209.07	1742.82	723.83	0	0.39	891.907	0.195	-12.1592	5.19743e-14	3.65231e-11	Amy2a1	amylase 2a1 [Source:MGI Symbol;Acc:MGI:104548]
ENSMUSG00000064367	1575.93	1424.11	1473.95	581.58	554.5	1491.33	568.04	-1.39254	5.33222e-21	1.12411e-17	mt-Nd5	mitochondrially encoded NADH dehydrogenase 5 [Source:MGI Symbol;Acc:MGI:102496]

## Sheet: 82 DEGs
id	HC1_fpkm	HC2_fpkm	HC3_fpkm	HT1_fpkm	HT2_fpkm	HT3_fpkm	HC_mean	HT_mean	log2(fc)	PValue	FDR	Symbol	Description
ENSMUSG00000037236	10.83	13.38	12.52	39.72	53.81	52.1	12.2433	48.5433	1.98728	7.22006e-83	1.38526e-79	Matr3	matrin 3 [Source:MGI Symbol;Acc:MGI:1298379]
ENSMUSG00000025907	3.25	5.73	5.36	13.15	16.29	13.2	4.78	14.2133	1.57216	5.89644e-53	2.9195e-50	Rb1cc1	RB1-inducible coiled-coil 1 [Source:MGI Symbol;Acc:MGI:1341850]
ENSMUSG00000027022	14.88	20.41	15.49	83.82	91.09	85.16	16.9267	86.69	2.35657	1.20491e-52	5.73867e-50	Xirp2	xin actin-binding repeat containing 2 [Source:MGI Symbol;Acc:MGI:2685198]
ENSMUSG00000024290	3.52	4.43	4.76	12.16	15.75	12.43	4.23667	13.4467	1.66625	9.91717e-50	3.90304e-47	Rock1	Rho-associated coiled-coil containing protein kinase 1 [Source:MGI Symbol;Acc:MGI:107927]
ENSMUSG00000026365	35.44	30.22	36.86	86.94	114.98	134.21	34.1733	112.043	1.71311	5.9403e-44	1.7878e-41	Cfh	complement component factor h [Source:MGI Symbol;Acc:MGI:88385]
ENSMUSG00000032006	1.77	2.52	2.56	7.31	7.99	7.44	2.28333	7.58	1.73106	7.98508e-28	6.88556e-26	Pdgfd	platelet-derived growth factor, D polypeptide [Source:MGI Symbol;Acc:MGI:1919035]
ENSMUSG00000034295	52.47	51.18	54.38	16.12	22.04	20.76	52.6767	19.64	-1.42337	7.99671e-26	5.65629e-24	Fhod3	formin homology 2 domain containing 3 [Source:MGI Symbol;Acc:MGI:1925847]
ENSMUSG00000022329	1.04	1.46	1.28	4.41	5.03	4.44	1.26	4.62667	1.87655	1.58913e-24	9.83528e-23	Stk3	serine/threonine kinase 3 [Source:MGI Symbol;Acc:MGI:1928487]
ENSMUSG00000039952	105.03	93.71	112.58	27.41	37.63	28.56	103.773	31.2	-1.73382	5.97195e-24	3.56667e-22	Dag1	dystroglycan 1 [Source:MGI Symbol;Acc:MGI:101864]
ENSMUSG00000024913	15.73	16.27	17.17	5.17	6.48	5.61	16.39	5.75333	-1.51035	7.57692e-24	4.45587e-22	Lrp5	low density lipoprotein receptor-related protein 5 [Source:MGI Symbol;Acc:MGI:1278315]
ENSMUSG00000054008	19.75	19.2	22.73	5.6	7.7	6.01	20.56	6.43667	-1.67545	3.40492e-23	1.90738e-21	Ndst1	N-deacetylase/N-sulfotransferase (heparan glucosaminyl) 1 [Source:MGI Symbol;Acc:MGI:104719]
ENSMUSG00000021549	2.62	4.17	3.38	8.11	10.78	9.01	3.39	9.3	1.45595	4.41277e-22	2.17089e-20	Rasa1	RAS p21 protein activator 1 [Source:MGI Symbol;Acc:MGI:97860]
ENSMUSG00000061436	11.72	11.87	13.7	1.57	3.61	2.27	12.43	2.48333	-2.32348	1.74374e-21	8.23527e-20	Hipk2	homeodomain interacting protein kinase 2 [Source:MGI Symbol;Acc:MGI:1314872]
ENSMUSG00000017817	103.92	99.11	108.72	35.62	40.23	34.68	103.917	36.8433	-1.49595	8.08836e-21	3.5985e-19	Jph2	junctophilin 2 [Source:MGI Symbol;Acc:MGI:1891496]
ENSMUSG00000014226	13.7	14.94	14.01	53.24	42.73	34.77	14.2167	43.58	1.61608	1.7544e-20	7.6284e-19	Cacybp	calcyclin binding protein [Source:MGI Symbol;Acc:MGI:1270839]
ENSMUSG00000030660	1.23	1.8	1.2	3.8	4.03	3.39	1.41	3.74	1.40734	6.15588e-20	2.54956e-18	Pik3c2a	phosphatidylinositol-4-phosphate 3-kinase catalytic subunit type 2 alpha [Source:MGI Symbol;Acc:MGI:1203729]
ENSMUSG00000028576	0.42	0.45	0.61	2.03	2.9	3.15	0.493333	2.69333	2.44876	8.23745e-18	2.82856e-16	Ift74	intraflagellar transport 74 [Source:MGI Symbol;Acc:MGI:1914944]
ENSMUSG00000053436	29.37	28.11	33.03	9.94	10.01	10.99	30.17	10.3133	-1.5486	3.03641e-17	9.8951e-16	Mapk14	mitogen-activated protein kinase 14 [Source:MGI Symbol;Acc:MGI:1346865]
ENSMUSG00000041530	5.62	5.49	6.43	1.4	2.38	2.04	5.84667	1.94	-1.59156	3.17657e-16	9.16488e-15	Ago1	argonaute RISC catalytic subunit 1 [Source:MGI Symbol;Acc:MGI:2446630]
ENSMUSG00000024087	1.55	1.71	1.36	5.6	3.84	4.7	1.54	4.71333	1.61382	3.21941e-16	9.27106e-15	Cyp1b1	cytochrome P450, family 1, subfamily b, polypeptide 1 [Source:MGI Symbol;Acc:MGI:88590]
ENSMUSG00000020676	1.88	1.76	0.81	15.76	8.6	8.28	1.48333	10.88	2.87476	2.36221e-15	6.24053e-14	Ccl11	chemokine (C-C motif) ligand 11 [Source:MGI Symbol;Acc:MGI:103576]
ENSMUSG00000001419	45.41	48.13	45.18	14.81	20.74	16.73	46.24	17.4267	-1.40784	3.43723e-15	8.91183e-14	Mef2d	myocyte enhancer factor 2D [Source:MGI Symbol;Acc:MGI:99533]
ENSMUSG00000054387	2.5	4.09	2.77	5.26	10.62	8.59	3.12	8.15667	1.38643	7.13753e-15	1.78718e-13	Mdm4	transformed mouse 3T3 cell double minute 4 [Source:MGI Symbol;Acc:MGI:107934]
ENSMUSG00000042010	47.36	38.58	38.59	9.43	17.17	13.82	41.51	13.4733	-1.62335	8.5565e-14	1.90892e-12	Acacb	acetyl-Coenzyme A carboxylase beta [Source:MGI Symbol;Acc:MGI:2140940]
ENSMUSG00000032511	50.83	46.24	50.21	15.98	19.8	13.06	49.0933	16.28	-1.59243	1.43661e-13	3.1163e-12	Scn5a	sodium channel, voltage-gated, type V, alpha [Source:MGI Symbol;Acc:MGI:98251]
ENSMUSG00000032487	0.16	0.35	0.43	2.07	2.56	1.11	0.313333	1.91333	2.61032	2.92147e-13	6.08436e-12	Ptgs2	prostaglandin-endoperoxide synthase 2 [Source:MGI Symbol;Acc:MGI:97798]
ENSMUSG00000022309	1.86	3.37	1.34	6.49	9.42	5.78	2.19	7.23	1.72306	1.17505e-11	1.95404e-10	Angpt1	angiopoietin 1 [Source:MGI Symbol;Acc:MGI:108448]
ENSMUSG00000023809	16.99	14.11	19.85	5.98	7.37	5.95	16.9833	6.43333	-1.40048	3.40856e-11	5.31686e-10	Rps6ka2	ribosomal protein S6 kinase, polypeptide 2 [Source:MGI Symbol;Acc:MGI:1342290]
ENSMUSG00000003154	12.94	15.1	18.02	4.17	6.06	5.15	15.3533	5.12667	-1.58246	5.63385e-11	8.55331e-10	Foxj2	forkhead box J2 [Source:MGI Symbol;Acc:MGI:1926805]
ENSMUSG00000029276	0.61	0.67	0.65	1.56	2.52	2.61	0.643333	2.23	1.79341	8.01158e-11	1.18926e-09	Glmn	glomulin, FKBP associated protein [Source:MGI Symbol;Acc:MGI:2141180]
ENSMUSG00000049577	9.34	8.09	10.37	3.23	3.66	3.19	9.26667	3.36	-1.46359	1.69291e-10	2.41492e-09	Zfpm1	zinc finger protein, multitype 1 [Source:MGI Symbol;Acc:MGI:1095400]
ENSMUSG00000037242	140.03	103.78	147.81	44.99	51.81	35.28	130.54	44.0267	-1.56804	3.5594e-10	4.86061e-09	Clic4	chloride intracellular channel 4 (mitochondrial) [Source:MGI Symbol;Acc:MGI:1352754]
ENSMUSG00000044338	21.42	29.11	30.15	3.84	11.29	5.46	26.8933	6.86333	-1.97027	1.43176e-09	1.76373e-08	Aplnr	apelin receptor [Source:MGI Symbol;Acc:MGI:1346086]
ENSMUSG00000021281	21.8	18.11	27.71	8.13	7.95	5.88	22.54	7.32	-1.62257	2.16904e-09	2.5949e-08	Tnfaip2	tumor necrosis factor, alpha-induced protein 2 [Source:MGI Symbol;Acc:MGI:104960]
ENSMUSG00000045216	8.94	8.85	9.62	2.84	3.87	2.07	9.13667	2.92667	-1.64241	2.17346e-09	2.59817e-08	Hs6st1	heparan sulfate 6-O-sulfotransferase 1 [Source:MGI Symbol;Acc:MGI:1354958]
ENSMUSG00000045039	5.61	5.13	5.82	1.56	2.89	1.91	5.52	2.12	-1.3806	3.31374e-09	3.84448e-08	Megf8	multiple EGF-like-domains 8 [Source:MGI Symbol;Acc:MGI:2446294]
ENSMUSG00000020099	8.46	11.29	10.67	2.21	4.62	3.34	10.14	3.39	-1.5807	3.38233e-09	3.91519e-08	Unc5b	unc-5 netrin receptor B [Source:MGI Symbol;Acc:MGI:894703]
ENSMUSG00000000049	0	0.13	0.04	3.19	2.61	0.59	0.0566667	2.13	5.23221	8.75008e-09	9.5727e-08	Apoh	apolipoprotein H [Source:MGI Symbol;Acc:MGI:88058]
ENSMUSG00000028868	21.27	23.04	22.18	7.28	7.9	8.05	22.1633	7.74333	-1.51715	1.595e-08	1.67798e-07	Wasf2	WAS protein family, member 2 [Source:MGI Symbol;Acc:MGI:1098641]
ENSMUSG00000036564	56.23	43.89	84.37	9.45	24.95	15.94	61.4967	16.78	-1.87377	2.53188e-08	2.56176e-07	Ndrg4	N-myc downstream regulated gene 4 [Source:MGI Symbol;Acc:MGI:2384590]
ENSMUSG00000052821	0.62	0.47	0.82	1.02	2.76	2.78	0.636667	2.18667	1.78012	3.97251e-08	3.90359e-07	Cysltr1	cysteinyl leukotriene receptor 1 [Source:MGI Symbol;Acc:MGI:1926218]
ENSMUSG00000018263	9.93	8.57	11.57	1.98	4.13	2.78	10.0233	2.96333	-1.75807	4.02386e-08	3.94646e-07	Tbx5	T-box 5 [Source:MGI Symbol;Acc:MGI:102541]
ENSMUSG00000020609	0.05	0.03	0.12	1.91	2.42	0.45	0.0666667	1.59333	4.57894	7.50038e-08	6.99413e-07	Apob	apolipoprotein B [Source:MGI Symbol;Acc:MGI:88052]
ENSMUSG00000048583	19.65	28.24	35.01	8.18	13.73	9.25	27.6333	10.3867	-1.41168	8.11197e-08	7.50516e-07	Igf2	insulin-like growth factor 2 [Source:MGI Symbol;Acc:MGI:96434]
ENSMUSG00000036862	4.1	3.89	5.4	1.2	2.27	1.33	4.46333	1.6	-1.48005	1.54037e-07	1.36131e-06	Dchs1	dachsous cadherin related 1 [Source:MGI Symbol;Acc:MGI:2685011]
ENSMUSG00000001761	6.55	6.66	7.66	1.88	3.55	2.87	6.95667	2.76667	-1.33025	1.59101e-07	1.40026e-06	Smo	smoothened, frizzled class receptor [Source:MGI Symbol;Acc:MGI:108075]
ENSMUSG00000030123	33.1	37.49	44.94	15.69	18.57	11.76	38.51	15.34	-1.32793	2.84359e-07	2.39946e-06	Plxnd1	plexin D1 [Source:MGI Symbol;Acc:MGI:2154244]
ENSMUSG00000011256	6.35	6.37	11.32	1.07	3.42	1.65	8.01333	2.04667	-1.96913	2.89081e-07	2.43663e-06	Adam19	a disintegrin and metallopeptidase domain 19 (meltrin beta) [Source:MGI Symbol;Acc:MGI:105377]
ENSMUSG00000022383	11.46	9.74	12.44	3.43	4.47	2.28	11.2133	3.39333	-1.72444	3.88405e-07	3.19659e-06	Ppara	peroxisome proliferator activated receptor alpha [Source:MGI Symbol;Acc:MGI:104740]
ENSMUSG00000000957	7.91	7.89	11.75	2.75	4.25	2.55	9.18333	3.18333	-1.52848	5.17982e-07	4.17788e-06	Mmp14	matrix metallopeptidase 14 (membrane-inserted) [Source:MGI Symbol;Acc:MGI:101900]
ENSMUSG00000078202	8.01	11.87	12.71	3.39	5.23	3.28	10.8633	3.96667	-1.45347	1.16894e-06	8.83848e-06	Nrarp	Notch-regulated ankyrin repeat protein [Source:MGI Symbol;Acc:MGI:1914372]
ENSMUSG00000001435	6.71	6.31	8.1	2.42	2.66	2.04	7.04	2.37333	-1.56866	1.17815e-06	8.89932e-06	Col18a1	collagen, type XVIII, alpha 1 [Source:MGI Symbol;Acc:MGI:88451]
ENSMUSG00000030315	8.73	8.89	10.52	2.44	4.95	3.05	9.38	3.48	-1.4305	1.60288e-06	1.17659e-05	Vgll4	vestigial like family member 4 [Source:MGI Symbol;Acc:MGI:2652840]
ENSMUSG00000057342	5.21	5.37	6.44	2.37	2.38	1.81	5.67333	2.18667	-1.37546	1.98565e-06	1.42645e-05	Sphk2	sphingosine kinase 2 [Source:MGI Symbol;Acc:MGI:1861380]
ENSMUSG00000023972	1.81	1.99	2.09	0.53	0.86	0.69	1.96333	0.693333	-1.50168	3.19974e-06	2.21528e-05	Ptk7	PTK7 protein tyrosine kinase 7 [Source:MGI Symbol;Acc:MGI:1918711]
ENSMUSG00000021256	5.83	6.34	10.1	2.42	2.89	1.67	7.42333	2.32667	-1.6738	3.79613e-06	2.5816e-05	Vash1	vasohibin 1 [Source:MGI Symbol;Acc:MGI:2442543]
ENSMUSG00000001507	5.87	4.13	5.58	1.27	1.85	1.81	5.19333	1.64333	-1.66004	3.86818e-06	2.62788e-05	Itga3	integrin alpha 3 [Source:MGI Symbol;Acc:MGI:96602]
ENSMUSG00000021994	3.39	3.3	3.21	1.01	1.72	1.11	3.3	1.28	-1.36632	8.73872e-06	5.49716e-05	Wnt5a	wingless-type MMTV integration site family, member 5A [Source:MGI Symbol;Acc:MGI:98958]
ENSMUSG00000005958	5.12	4.04	5.03	0.88	2.36	1.02	4.73	1.42	-1.73595	1.25734e-05	7.63107e-05	Ephb3	Eph receptor B3 [Source:MGI Symbol;Acc:MGI:104770]
ENSMUSG00000058454	4.34	5.02	5.81	1.84	2.24	0.92	5.05667	1.66667	-1.60122	1.65574e-05	9.7821e-05	Dhcr7	7-dehydrocholesterol reductase [Source:MGI Symbol;Acc:MGI:1298378]
ENSMUSG00000031503	88.29	92.78	113.83	44.39	43.8	24.7	98.3	37.63	-1.38531	2.42098e-05	0.000138037	Col4a2	collagen, type IV, alpha 2 [Source:MGI Symbol;Acc:MGI:88455]
ENSMUSG00000041378	13.38	18.8	21.75	7.63	6.64	6.25	17.9767	6.84	-1.39406	2.44688e-05	0.00013941	Cldn5	claudin 5 [Source:MGI Symbol;Acc:MGI:1276112]
ENSMUSG00000022025	3.21	1.15	0.65	14.53	6.24	25.72	1.67	15.4967	3.21404	2.64135e-05	0.000149216	Cnmd	chondromodulin [Source:MGI Symbol;Acc:MGI:1341171]
ENSMUSG00000044813	8.82	7.83	9.19	3.77	3.3	2.54	8.61333	3.20333	-1.427	3.50199e-05	0.00019204	Shb	src homology 2 domain-containing transforming protein B [Source:MGI Symbol;Acc:MGI:98294]
ENSMUSG00000037010	7.68	7.53	12.15	3.49	3.87	1.59	9.12	2.98333	-1.61211	0.00014698	0.000684879	Apln	apelin [Source:MGI Symbol;Acc:MGI:1353624]
ENSMUSG00000034353	2.95	2.24	2.13	0.56	1.04	0.79	2.44	0.796667	-1.61483	0.000166075	0.000766872	Ramp1	receptor (calcitonin) activity modifying protein 1 [Source:MGI Symbol;Acc:MGI:1858418]
ENSMUSG00000050288	1.58	1.29	2.26	0.23	0.66	0.62	1.71	0.503333	-1.76441	0.000191568	0.000871997	Fzd2	frizzled class receptor 2 [Source:MGI Symbol;Acc:MGI:1888513]
ENSMUSG00000052336	2.79	4.39	3.34	0.32	1.52	1.06	3.50667	0.966667	-1.85901	0.000349093	0.00148469	Cx3cr1	chemokine (C-X3-C motif) receptor 1 [Source:MGI Symbol;Acc:MGI:1333815]
ENSMUSG00000031502	152.13	158.13	201.41	75.14	83.35	38.14	170.557	65.5433	-1.37973	0.000850513	0.0032991	Col4a1	collagen, type IV, alpha 1 [Source:MGI Symbol;Acc:MGI:88454]
ENSMUSG00000030602	2.95	2.89	3.07	1.49	0.96	1.05	2.97	1.16667	-1.34807	0.00112341	0.00422216	Pak4	p21 (RAC1) activated kinase 4 [Source:MGI Symbol;Acc:MGI:1917834]
ENSMUSG00000032193	3.19	2.72	5.16	1.34	2.01	0.93	3.69	1.42667	-1.37097	0.00123472	0.00457881	Ldlr	low density lipoprotein receptor [Source:MGI Symbol;Acc:MGI:96765]
ENSMUSG00000031849	10.94	4.26	12.28	2.09	3.65	4.12	9.16	3.28667	-1.47872	0.0012783	0.004729	Comp	cartilage oligomeric matrix protein [Source:MGI Symbol;Acc:MGI:88469]
ENSMUSG00000035385	0.91	1.48	2.44	24.36	5.95	2.47	1.61	10.9267	2.76272	0.00162214	0.00582822	Ccl2	chemokine (C-C motif) ligand 2 [Source:MGI Symbol;Acc:MGI:98259]
ENSMUSG00000021483	1.81	2.02	2.81	0.51	1.14	0.73	2.21333	0.793333	-1.48022	0.0020642	0.00719914	Cdk20	cyclin-dependent kinase 20 [Source:MGI Symbol;Acc:MGI:2145349]
ENSMUSG00000049103	0.26	1.28	0.4	0.49	2.43	1.97	0.646667	1.63	1.33378	0.00297266	0.00986111	Ccr2	chemokine (C-C motif) receptor 2 [Source:MGI Symbol;Acc:MGI:106185]
ENSMUSG00000000142	1.6	1.16	1.63	0.18	0.93	0.38	1.46333	0.496667	-1.55891	0.00636259	0.0189593	Axin2	axin 2 [Source:MGI Symbol;Acc:MGI:1270862]
ENSMUSG00000053113	2.25	2.32	2.56	11.52	3.36	3.42	2.37667	6.1	1.35987	0.00825005	0.0236957	Socs3	suppressor of cytokine signaling 3 [Source:MGI Symbol;Acc:MGI:1201791]
ENSMUSG00000034855	0.18	0.92	1.42	1.37	5.19	0.94	0.84	2.5	1.57347	0.0082916	0.0237795	Cxcl10	chemokine (C-X-C motif) ligand 10 [Source:MGI Symbol;Acc:MGI:1352450]
ENSMUSG00000048967	2.02	1.47	2.04	0.38	0.47	0.62	1.84333	0.49	-1.91146	0.00863538	0.0246146	Yjefn3	YjeF N-terminal domain containing 3 [Source:MGI Symbol;Acc:MGI:2681845]
ENSMUSG00000031980	2.07	1.06	1.69	0.61	0.67	0.4	1.60667	0.56	-1.52057	0.0109476	0.0300264	Agt	angiotensinogen (serpin peptidase inhibitor, clade A, member 8) [Source:MGI Symbol;Acc:MGI:87963]
ENSMUSG00000027239	4.42	3.87	2.72	0.83	1.97	1.2	3.67	1.33333	-1.46074	0.011917	0.0322542	Mdk	midkine [Source:MGI Symbol;Acc:MGI:96949]
ENSMUSG00000001506	39.92	30.88	41.41	8.83	23.78	7.86	37.4033	13.49	-1.47128	0.0159283	0.041256	Col1a1	collagen, type I, alpha 1 [Source:MGI Symbol;Acc:MGI:88467]

## Sheet: 58 DEGs
id	HC1_fpkm	HC2_fpkm	HC3_fpkm	HT1_fpkm	HT2_fpkm	HT3_fpkm	HC_mean	HT_mean	log2(fc)	PValue	FDR	Symbol	Description
ENSMUSG00000024290	3.52	4.43	4.76	12.16	15.75	12.43	4.23667	13.4467	1.66625	9.91717e-50	3.90304e-47	Rock1	Rho-associated coiled-coil containing protein kinase 1 [Source:MGI Symbol;Acc:MGI:107927]
ENSMUSG00000026365	35.44	30.22	36.86	86.94	114.98	134.21	34.1733	112.043	1.71311	5.9403e-44	1.7878e-41	Cfh	complement component factor h [Source:MGI Symbol;Acc:MGI:88385]
ENSMUSG00000032006	1.77	2.52	2.56	7.31	7.99	7.44	2.28333	7.58	1.73106	7.98508e-28	6.88556e-26	Pdgfd	platelet-derived growth factor, D polypeptide [Source:MGI Symbol;Acc:MGI:1919035]
ENSMUSG00000039952	105.03	93.71	112.58	27.41	37.63	28.56	103.773	31.2	-1.73382	5.97195e-24	3.56667e-22	Dag1	dystroglycan 1 [Source:MGI Symbol;Acc:MGI:101864]
ENSMUSG00000024913	15.73	16.27	17.17	5.17	6.48	5.61	16.39	5.75333	-1.51035	7.57692e-24	4.45587e-22	Lrp5	low density lipoprotein receptor-related protein 5 [Source:MGI Symbol;Acc:MGI:1278315]
ENSMUSG00000054008	19.75	19.2	22.73	5.6	7.7	6.01	20.56	6.43667	-1.67545	3.40492e-23	1.90738e-21	Ndst1	N-deacetylase/N-sulfotransferase (heparan glucosaminyl) 1 [Source:MGI Symbol;Acc:MGI:104719]
ENSMUSG00000021549	2.62	4.17	3.38	8.11	10.78	9.01	3.39	9.3	1.45595	4.41277e-22	2.17089e-20	Rasa1	RAS p21 protein activator 1 [Source:MGI Symbol;Acc:MGI:97860]
ENSMUSG00000061436	11.72	11.87	13.7	1.57	3.61	2.27	12.43	2.48333	-2.32348	1.74374e-21	8.23527e-20	Hipk2	homeodomain interacting protein kinase 2 [Source:MGI Symbol;Acc:MGI:1314872]
ENSMUSG00000030660	1.23	1.8	1.2	3.8	4.03	3.39	1.41	3.74	1.40734	6.15588e-20	2.54956e-18	Pik3c2a	phosphatidylinositol-4-phosphate 3-kinase catalytic subunit type 2 alpha [Source:MGI Symbol;Acc:MGI:1203729]
ENSMUSG00000053436	29.37	28.11	33.03	9.94	10.01	10.99	30.17	10.3133	-1.5486	3.03641e-17	9.8951e-16	Mapk14	mitogen-activated protein kinase 14 [Source:MGI Symbol;Acc:MGI:1346865]
ENSMUSG00000041530	5.62	5.49	6.43	1.4	2.38	2.04	5.84667	1.94	-1.59156	3.17657e-16	9.16488e-15	Ago1	argonaute RISC catalytic subunit 1 [Source:MGI Symbol;Acc:MGI:2446630]
ENSMUSG00000024087	1.55	1.71	1.36	5.6	3.84	4.7	1.54	4.71333	1.61382	3.21941e-16	9.27106e-15	Cyp1b1	cytochrome P450, family 1, subfamily b, polypeptide 1 [Source:MGI Symbol;Acc:MGI:88590]
ENSMUSG00000020676	1.88	1.76	0.81	15.76	8.6	8.28	1.48333	10.88	2.87476	2.36221e-15	6.24053e-14	Ccl11	chemokine (C-C motif) ligand 11 [Source:MGI Symbol;Acc:MGI:103576]
ENSMUSG00000032487	0.16	0.35	0.43	2.07	2.56	1.11	0.313333	1.91333	2.61032	2.92147e-13	6.08436e-12	Ptgs2	prostaglandin-endoperoxide synthase 2 [Source:MGI Symbol;Acc:MGI:97798]
ENSMUSG00000022309	1.86	3.37	1.34	6.49	9.42	5.78	2.19	7.23	1.72306	1.17505e-11	1.95404e-10	Angpt1	angiopoietin 1 [Source:MGI Symbol;Acc:MGI:108448]
ENSMUSG00000003154	12.94	15.1	18.02	4.17	6.06	5.15	15.3533	5.12667	-1.58246	5.63385e-11	8.55331e-10	Foxj2	forkhead box J2 [Source:MGI Symbol;Acc:MGI:1926805]
ENSMUSG00000029276	0.61	0.67	0.65	1.56	2.52	2.61	0.643333	2.23	1.79341	8.01158e-11	1.18926e-09	Glmn	glomulin, FKBP associated protein [Source:MGI Symbol;Acc:MGI:2141180]
ENSMUSG00000037242	140.03	103.78	147.81	44.99	51.81	35.28	130.54	44.0267	-1.56804	3.5594e-10	4.86061e-09	Clic4	chloride intracellular channel 4 (mitochondrial) [Source:MGI Symbol;Acc:MGI:1352754]
ENSMUSG00000044338	21.42	29.11	30.15	3.84	11.29	5.46	26.8933	6.86333	-1.97027	1.43176e-09	1.76373e-08	Aplnr	apelin receptor [Source:MGI Symbol;Acc:MGI:1346086]
ENSMUSG00000021281	21.8	18.11	27.71	8.13	7.95	5.88	22.54	7.32	-1.62257	2.16904e-09	2.5949e-08	Tnfaip2	tumor necrosis factor, alpha-induced protein 2 [Source:MGI Symbol;Acc:MGI:104960]
ENSMUSG00000045216	8.94	8.85	9.62	2.84	3.87	2.07	9.13667	2.92667	-1.64241	2.17346e-09	2.59817e-08	Hs6st1	heparan sulfate 6-O-sulfotransferase 1 [Source:MGI Symbol;Acc:MGI:1354958]
ENSMUSG00000045039	5.61	5.13	5.82	1.56	2.89	1.91	5.52	2.12	-1.3806	3.31374e-09	3.84448e-08	Megf8	multiple EGF-like-domains 8 [Source:MGI Symbol;Acc:MGI:2446294]
ENSMUSG00000020099	8.46	11.29	10.67	2.21	4.62	3.34	10.14	3.39	-1.5807	3.38233e-09	3.91519e-08	Unc5b	unc-5 netrin receptor B [Source:MGI Symbol;Acc:MGI:894703]
ENSMUSG00000000049	0	0.13	0.04	3.19	2.61	0.59	0.0566667	2.13	5.23221	8.75008e-09	9.5727e-08	Apoh	apolipoprotein H [Source:MGI Symbol;Acc:MGI:88058]
ENSMUSG00000028868	21.27	23.04	22.18	7.28	7.9	8.05	22.1633	7.74333	-1.51715	1.595e-08	1.67798e-07	Wasf2	WAS protein family, member 2 [Source:MGI Symbol;Acc:MGI:1098641]
ENSMUSG00000052821	0.62	0.47	0.82	1.02	2.76	2.78	0.636667	2.18667	1.78012	3.97251e-08	3.90359e-07	Cysltr1	cysteinyl leukotriene receptor 1 [Source:MGI Symbol;Acc:MGI:1926218]
ENSMUSG00000020609	0.05	0.03	0.12	1.91	2.42	0.45	0.0666667	1.59333	4.57894	7.50038e-08	6.99413e-07	Apob	apolipoprotein B [Source:MGI Symbol;Acc:MGI:88052]
ENSMUSG00000048583	19.65	28.24	35.01	8.18	13.73	9.25	27.6333	10.3867	-1.41168	8.11197e-08	7.50516e-07	Igf2	insulin-like growth factor 2 [Source:MGI Symbol;Acc:MGI:96434]
ENSMUSG00000001761	6.55	6.66	7.66	1.88	3.55	2.87	6.95667	2.76667	-1.33025	1.59101e-07	1.40026e-06	Smo	smoothened, frizzled class receptor [Source:MGI Symbol;Acc:MGI:108075]
ENSMUSG00000030123	33.1	37.49	44.94	15.69	18.57	11.76	38.51	15.34	-1.32793	2.84359e-07	2.39946e-06	Plxnd1	plexin D1 [Source:MGI Symbol;Acc:MGI:2154244]
ENSMUSG00000000957	7.91	7.89	11.75	2.75	4.25	2.55	9.18333	3.18333	-1.52848	5.17982e-07	4.17788e-06	Mmp14	matrix metallopeptidase 14 (membrane-inserted) [Source:MGI Symbol;Acc:MGI:101900]
ENSMUSG00000078202	8.01	11.87	12.71	3.39	5.23	3.28	10.8633	3.96667	-1.45347	1.16894e-06	8.83848e-06	Nrarp	Notch-regulated ankyrin repeat protein [Source:MGI Symbol;Acc:MGI:1914372]
ENSMUSG00000001435	6.71	6.31	8.1	2.42	2.66	2.04	7.04	2.37333	-1.56866	1.17815e-06	8.89932e-06	Col18a1	collagen, type XVIII, alpha 1 [Source:MGI Symbol;Acc:MGI:88451]
ENSMUSG00000057342	5.21	5.37	6.44	2.37	2.38	1.81	5.67333	2.18667	-1.37546	1.98565e-06	1.42645e-05	Sphk2	sphingosine kinase 2 [Source:MGI Symbol;Acc:MGI:1861380]
ENSMUSG00000023972	1.81	1.99	2.09	0.53	0.86	0.69	1.96333	0.693333	-1.50168	3.19974e-06	2.21528e-05	Ptk7	PTK7 protein tyrosine kinase 7 [Source:MGI Symbol;Acc:MGI:1918711]
ENSMUSG00000021256	5.83	6.34	10.1	2.42	2.89	1.67	7.42333	2.32667	-1.6738	3.79613e-06	2.5816e-05	Vash1	vasohibin 1 [Source:MGI Symbol;Acc:MGI:2442543]
ENSMUSG00000021994	3.39	3.3	3.21	1.01	1.72	1.11	3.3	1.28	-1.36632	8.73872e-06	5.49716e-05	Wnt5a	wingless-type MMTV integration site family, member 5A [Source:MGI Symbol;Acc:MGI:98958]
ENSMUSG00000005958	5.12	4.04	5.03	0.88	2.36	1.02	4.73	1.42	-1.73595	1.25734e-05	7.63107e-05	Ephb3	Eph receptor B3 [Source:MGI Symbol;Acc:MGI:104770]
ENSMUSG00000058454	4.34	5.02	5.81	1.84	2.24	0.92	5.05667	1.66667	-1.60122	1.65574e-05	9.7821e-05	Dhcr7	7-dehydrocholesterol reductase [Source:MGI Symbol;Acc:MGI:1298378]
ENSMUSG00000031503	88.29	92.78	113.83	44.39	43.8	24.7	98.3	37.63	-1.38531	2.42098e-05	0.000138037	Col4a2	collagen, type IV, alpha 2 [Source:MGI Symbol;Acc:MGI:88455]
ENSMUSG00000041378	13.38	18.8	21.75	7.63	6.64	6.25	17.9767	6.84	-1.39406	2.44688e-05	0.00013941	Cldn5	claudin 5 [Source:MGI Symbol;Acc:MGI:1276112]
ENSMUSG00000022025	3.21	1.15	0.65	14.53	6.24	25.72	1.67	15.4967	3.21404	2.64135e-05	0.000149216	Cnmd	chondromodulin [Source:MGI Symbol;Acc:MGI:1341171]
ENSMUSG00000044813	8.82	7.83	9.19	3.77	3.3	2.54	8.61333	3.20333	-1.427	3.50199e-05	0.00019204	Shb	src homology 2 domain-containing transforming protein B [Source:MGI Symbol;Acc:MGI:98294]
ENSMUSG00000037010	7.68	7.53	12.15	3.49	3.87	1.59	9.12	2.98333	-1.61211	0.00014698	0.000684879	Apln	apelin [Source:MGI Symbol;Acc:MGI:1353624]
ENSMUSG00000034353	2.95	2.24	2.13	0.56	1.04	0.79	2.44	0.796667	-1.61483	0.000166075	0.000766872	Ramp1	receptor (calcitonin) activity modifying protein 1 [Source:MGI Symbol;Acc:MGI:1858418]
ENSMUSG00000052336	2.79	4.39	3.34	0.32	1.52	1.06	3.50667	0.966667	-1.85901	0.000349093	0.00148469	Cx3cr1	chemokine (C-X3-C motif) receptor 1 [Source:MGI Symbol;Acc:MGI:1333815]
ENSMUSG00000031502	152.13	158.13	201.41	75.14	83.35	38.14	170.557	65.5433	-1.37973	0.000850513	0.0032991	Col4a1	collagen, type IV, alpha 1 [Source:MGI Symbol;Acc:MGI:88454]
ENSMUSG00000030602	2.95	2.89	3.07	1.49	0.96	1.05	2.97	1.16667	-1.34807	0.00112341	0.00422216	Pak4	p21 (RAC1) activated kinase 4 [Source:MGI Symbol;Acc:MGI:1917834]
ENSMUSG00000032193	3.19	2.72	5.16	1.34	2.01	0.93	3.69	1.42667	-1.37097	0.00123472	0.00457881	Ldlr	low density lipoprotein receptor [Source:MGI Symbol;Acc:MGI:96765]
ENSMUSG00000031849	10.94	4.26	12.28	2.09	3.65	4.12	9.16	3.28667	-1.47872	0.0012783	0.004729	Comp	cartilage oligomeric matrix protein [Source:MGI Symbol;Acc:MGI:88469]
ENSMUSG00000035385	0.91	1.48	2.44	24.36	5.95	2.47	1.61	10.9267	2.76272	0.00162214	0.00582822	Ccl2	chemokine (C-C motif) ligand 2 [Source:MGI Symbol;Acc:MGI:98259]
ENSMUSG00000049103	0.26	1.28	0.4	0.49	2.43	1.97	0.646667	1.63	1.33378	0.00297266	0.00986111	Ccr2	chemokine (C-C motif) receptor 2 [Source:MGI Symbol;Acc:MGI:106185]
ENSMUSG00000053113	2.25	2.32	2.56	11.52	3.36	3.42	2.37667	6.1	1.35987	0.00825005	0.0236957	Socs3	suppressor of cytokine signaling 3 [Source:MGI Symbol;Acc:MGI:1201791]
ENSMUSG00000034855	0.18	0.92	1.42	1.37	5.19	0.94	0.84	2.5	1.57347	0.0082916	0.0237795	Cxcl10	chemokine (C-X-C motif) ligand 10 [Source:MGI Symbol;Acc:MGI:1352450]
ENSMUSG00000048967	2.02	1.47	2.04	0.38	0.47	0.62	1.84333	0.49	-1.91146	0.00863538	0.0246146	Yjefn3	YjeF N-terminal domain containing 3 [Source:MGI Symbol;Acc:MGI:2681845]
ENSMUSG00000031980	2.07	1.06	1.69	0.61	0.67	0.4	1.60667	0.56	-1.52057	0.0109476	0.0300264	Agt	angiotensinogen (serpin peptidase inhibitor, clade A, member 8) [Source:MGI Symbol;Acc:MGI:87963]
ENSMUSG00000027239	4.42	3.87	2.72	0.83	1.97	1.2	3.67	1.33333	-1.46074	0.011917	0.0322542	Mdk	midkine [Source:MGI Symbol;Acc:MGI:96949]
ENSMUSG00000001506	39.92	30.88	41.41	8.83	23.78	7.86	37.4033	13.49	-1.47128	0.0159283	0.041256	Col1a1	collagen, type I, alpha 1 [Source:MGI Symbol;Acc:MGI:88467]

## Sheet: 42 DEGs
id	HC1_fpkm	HC2_fpkm	HC3_fpkm	HT1_fpkm	HT2_fpkm	HT3_fpkm	HC_mean	HT_mean	log2(fc)	PValue	FDR	Symbol	Description
ENSMUSG00000055116	2.19	1.92	7.09	1.06	0.58	0.4	3.73333	0.68	-2.45686	0.000236627	0.00105306	Arntl	aryl hydrocarbon receptor nuclear translocator-like [Source:MGI Symbol;Acc:MGI:1096381]
ENSMUSG00000030213	32.62	13.52	13.5	3.06	6.38	4.64	19.88	4.69333	-2.08263	7.72e-07	6.02e-06	Atf7ip	activating transcription factor 7 interacting protein [Source:MGI Symbol;Acc:MGI:1858965]
ENSMUSG00000075028	2.83	3.11	2.57	0.56	0.83	0.92	2.83667	0.77	-1.88127	3.03e-06	2.11e-05	Prdm11	PR domain containing 11 [Source:MGI Symbol;Acc:MGI:2685553]
ENSMUSG00000026077	1.12	0.58	2.7	0.18	0.37	0.66	1.46667	0.403333	-1.8625	0.0014318	0.00522882	Npas2	neuronal PAS domain protein 2 [Source:MGI Symbol;Acc:MGI:109232]
ENSMUSG00000036959	2.21	2.81	2.51	0.84	0.77	0.63	2.51	0.746667	-1.74915	6.63e-06	4.29e-05	Bcorl1	BCL6 co-repressor-like 1 [Source:MGI Symbol;Acc:MGI:2443910]
ENSMUSG00000038384	3.42	4.54	3.58	0.82	1.61	1.12	3.84667	1.18333	-1.70075	2.48e-11	3.95e-10	Setd1b	SET domain containing 1B [Source:MGI Symbol;Acc:MGI:2652820]
ENSMUSG00000028886	15.25	14.28	15.24	3.57	6	4.95	14.9233	4.84	-1.62449	8.25e-09	9.07e-08	Eya3	EYA transcriptional coactivator and phosphatase 3 [Source:MGI Symbol;Acc:MGI:109339]
ENSMUSG00000036450	15.55	13.6	15.67	3.95	6.4	4.77	14.94	5.04	-1.56768	8.63e-17	2.7e-15	Hif1an	hypoxia-inducible factor 1, alpha subunit inhibitor [Source:MGI Symbol;Acc:MGI:2442345]
ENSMUSG00000025332	11.87	12.77	13.1	3.56	6.72	2.97	12.58	4.41667	-1.5101	2.6e-06	1.83e-05	Kdm5c	lysine (K)-specific demethylase 5C [Source:MGI Symbol;Acc:MGI:99781]
ENSMUSG00000051149	1.59	1.85	1.8	0.68	0.49	0.68	1.74667	0.616667	-1.50204	8.68e-05	0.000429158	Adnp	activity-dependent neuroprotective protein [Source:MGI Symbol;Acc:MGI:1338758]
ENSMUSG00000000085	21.89	19.56	23.43	6.87	9.01	7.92	21.6267	7.93333	-1.44681	2.53e-12	4.61e-11	Scmh1	sex comb on midleg homolog 1 [Source:MGI Symbol;Acc:MGI:1352762]
ENSMUSG00000031822	3.64	3.56	4.22	1.13	1.86	1.21	3.80667	1.4	-1.4431	7.8e-07	6.08e-06	Gse1	genetic suppressor element 1, coiled-coil protein [Source:MGI Symbol;Acc:MGI:1098275]
ENSMUSG00000025577	1.47	1.52	2.05	0.38	0.86	0.64	1.68	0.626667	-1.42269	0.000576984	0.00234453	Cbx2	chromobox 2 [Source:MGI Symbol;Acc:MGI:88289]
ENSMUSG00000023018	11.68	9.92	11.89	3.68	5.43	3.59	11.1633	4.23333	-1.3989	6.28e-09	7e-08	Smarcd1	SWI/SNF related, matrix associated, actin dependent regulator of chromatin, subfamily d, member 1 [Source:MGI Symbol;Acc:MGI:1933623]
ENSMUSG00000040761	4.02	4.11	4.47	1.32	2.02	1.44	4.2	1.59333	-1.39834	9.92e-13	1.94e-11	Spen	spen family transcription repressor [Source:MGI Symbol;Acc:MGI:1891706]
ENSMUSG00000018909	8.36	9.06	10.5	2.76	5.24	3.09	9.30667	3.69667	-1.33204	1.98e-08	2.05e-07	Arrb1	arrestin, beta 1 [Source:MGI Symbol;Acc:MGI:99473]
ENSMUSG00000054611	13.75	13.21	13.94	4.83	6.8	4.62	13.6333	5.41667	-1.33166	2.06e-05	0.000119198	Kdm2a	lysine (K)-specific demethylase 2A [Source:MGI Symbol;Acc:MGI:1354736]
ENSMUSG00000042439	6.42	6.02	7.25	2.62	3.04	2.18	6.56333	2.61333	-1.32854	0.00093864	0.00359551	Zfp532	zinc finger protein 532 [Source:MGI Symbol;Acc:MGI:3036282]
ENSMUSG00000017485	3.05	3.64	3.69	6.89	11.36	8.85	3.46	9.03333	1.38449	2.09e-36	3.6e-34	Top2b	topoisomerase (DNA) II beta [Source:MGI Symbol;Acc:MGI:98791]
ENSMUSG00000020076	8.41	7.95	7.14	20.16	20.46	21.41	7.83333	20.6767	1.40031	2.38e-28	2.11e-26	Ddx50	DEAD (Asp-Glu-Ala-Asp) box polypeptide 50 [Source:MGI Symbol;Acc:MGI:2182303]
ENSMUSG00000031715	2.74	2.95	3.48	9.24	9.24	7.49	3.05667	8.65667	1.50185	6e-26	4.3e-24	Smarca5	SWI/SNF related, matrix associated, actin dependent regulator of chromatin, subfamily a, member 5 [Source:MGI Symbol;Acc:MGI:1935129]
ENSMUSG00000072501	3.9	4.54	4.49	11.02	14.41	11.25	4.31	12.2267	1.50427	6.77e-54	3.46e-51	Phf20l1	PHD finger protein 20-like 1 [Source:MGI Symbol;Acc:MGI:2444412]
ENSMUSG00000064061	0.37	0.68	0.66	1.11	2.23	1.55	0.57	1.63	1.51584	6.57e-12	1.14e-10	Dzip3	DAZ interacting protein 3, zinc finger [Source:MGI Symbol;Acc:MGI:1917433]
ENSMUSG00000035623	0.91	1.17	1.47	2.88	3.43	3.86	1.18333	3.39	1.51843	1.36e-16	4.13e-15	Rsf1	remodeling and spacing factor 1 [Source:MGI Symbol;Acc:MGI:2682305]
ENSMUSG00000022361	2.62	3.05	3.27	7.47	10.09	8.16	2.98	8.57333	1.52454	1.68e-41	4.31e-39	Zhx1	zinc fingers and homeoboxes 1 [Source:MGI Symbol;Acc:MGI:109271]
ENSMUSG00000029267	1.4	1.51	1.59	3.17	5.35	4.52	1.5	4.34667	1.53495	3.07e-22	1.54e-20	Mtf2	metal response element binding transcription factor 2 [Source:MGI Symbol;Acc:MGI:105050]
ENSMUSG00000057113	46.19	47	39.3	111.58	139.96	139.51	44.1633	130.35	1.56147	1.39e-52	6.25e-50	Npm1	nucleophosmin 1 [Source:MGI Symbol;Acc:MGI:106184]
ENSMUSG00000062627	0.39	0.62	0.42	1.2	1.83	1.32	0.476667	1.45	1.605	1.62e-14	3.93e-13	Mysm1	myb-like, SWIRM and MPN domains 1 [Source:MGI Symbol;Acc:MGI:2444584]
ENSMUSG00000032409	0.6	0.8	0.55	1.5	2.5	2.06	0.65	2.02	1.63584	3.86e-19	1.5e-17	Atr	ataxia telangiectasia and Rad3 related [Source:MGI Symbol;Acc:MGI:108028]
ENSMUSG00000029014	3.72	3.76	3.09	12.2	12.02	9.77	3.52333	11.33	1.68513	7.39e-23	3.96e-21	Dnajc2	DnaJ heat shock protein family (Hsp40) member C2 [Source:MGI Symbol;Acc:MGI:99470]
ENSMUSG00000002428	1.28	1.77	1.58	3.6	6.36	5.34	1.54333	5.1	1.72445	1.05e-24	6.61e-23	Hltf	helicase-like transcription factor [Source:MGI Symbol;Acc:MGI:1196437]
ENSMUSG00000021377	4.27	6.53	7.01	16.59	21.97	20.62	5.93667	19.7267	1.73242	4.57e-47	1.63e-44	Dek	DEK oncogene (DNA binding) [Source:MGI Symbol;Acc:MGI:1926209]
ENSMUSG00000032253	0.8	1.17	1.02	2.39	3.94	3.76	0.996667	3.36333	1.75471	1.69e-26	1.28e-24	Phip	pleckstrin homology domain interacting protein [Source:MGI Symbol;Acc:MGI:1932404]
ENSMUSG00000025616	3.17	3.79	2.77	12.19	10.86	11.14	3.24333	11.3967	1.81306	1e-26	7.75e-25	Usp16	ubiquitin specific peptidase 16 [Source:MGI Symbol;Acc:MGI:1921362]
ENSMUSG00000039219	0.95	1.62	1.43	4.28	5.38	4.9	1.33333	4.85333	1.86394	5.44e-27	4.35e-25	Arid4b	AT rich interactive domain 4B (RBP1-like) [Source:MGI Symbol;Acc:MGI:2137512]
ENSMUSG00000079184	1.75	2.5	2.13	7.79	8.81	8.59	2.12667	8.39667	1.98122	3.17e-37	6.01e-35	Mphosph8	M-phase phosphoprotein 8 [Source:MGI Symbol;Acc:MGI:1922589]
ENSMUSG00000041777	1.58	1.73	1.87	5.19	7.67	8.49	1.72667	7.11667	2.04321	2.11e-32	2.57e-30	Cir1	corepressor interacting with RBPJ, 1 [Source:MGI Symbol;Acc:MGI:1914185]
ENSMUSG00000031099	0.47	0.32	0.26	1.73	1.16	1.7	0.35	1.53	2.1281	1.29e-15	3.52e-14	Smarca1	SWI/SNF related, matrix associated, actin dependent regulator of chromatin, subfamily a, member 1 [Source:MGI Symbol;Acc:MGI:1935127]
ENSMUSG00000031245	1.77	2.81	1.75	12.05	12.06	13.25	2.11	12.4533	2.56122	1.45e-36	2.55e-34	Hmgn5	high-mobility group nucleosome binding domain 5 [Source:MGI Symbol;Acc:MGI:1355295]
ENSMUSG00000091971	0.62	0.56	1.27	24.16	13.74	5.02	0.816667	14.3067	4.1308	7.86e-10	1.01e-08	Hspa1a	heat shock protein 1A [Source:MGI Symbol;Acc:MGI:96244]
ENSMUSG00000056673	0.02	0.01	0.01	1.5	0	2.7	0.0133333	1.4	6.71425	4.71e-10	6.29e-09	Kdm5d	lysine (K)-specific demethylase 5D [Source:MGI Symbol;Acc:MGI:99780]
ENSMUSG00000068457	0.01	0	0.01	4.3	0.02	5.26	0.00666667	3.19333	8.90388	2.02e-11	3.27e-10	Uty	ubiquitously transcribed tetratricopeptide repeat gene, Y chromosome [Source:MGI Symbol;Acc:MGI:894810]

## Sheet: Heart-GO
GO ID	Description	pvalue	p.adjust
GO:0019222	regulation of metabolic process	8.43644e-22	5.9072e-18
GO:0031323	regulation of cellular metabolic process	3.82472e-21	1.33904e-17
GO:0080090	regulation of primary metabolic process	1.2719e-19	2.96861e-16
GO:0060255	regulation of macromolecule metabolic process	2.61046e-19	4.56961e-16
GO:0051171	regulation of nitrogen compound metabolic process	4.5309e-18	6.34507e-15
GO:0009889	regulation of biosynthetic process	2.37998e-17	2.77744e-14
GO:0031326	regulation of cellular biosynthetic process	4.61357e-17	4.3007e-14
GO:2000112	regulation of cellular macromolecule biosynthetic process	5.2859e-17	4.3007e-14
GO:0010556	regulation of macromolecule biosynthetic process	5.5279e-17	4.3007e-14
GO:0010468	regulation of gene expression	6.59381e-17	4.61699e-14
GO:0019219	regulation of nucleobase-containing compound metabolic process	2.06277e-16	1.31304e-13
GO:0051252	regulation of RNA metabolic process	2.87846e-16	1.67958e-13
GO:2001141	regulation of RNA biosynthetic process	6.05098e-16	3.25915e-13
GO:0006355	regulation of transcription, DNA-templated	7.57568e-16	3.78892e-13
GO:1903506	regulation of nucleic acid-templated transcription	8.15107e-16	3.80492e-13
GO:1901360	organic cyclic compound metabolic process	1.09907e-15	4.80981e-13
GO:0006357	regulation of transcription by RNA polymerase II	1.41804e-15	5.84064e-13
GO:0016070	RNA metabolic process	1.9616e-15	7.63061e-13
GO:1901362	organic cyclic compound biosynthetic process	5.15401e-15	1.89939e-12
GO:0032774	RNA biosynthetic process	5.76301e-15	2.01763e-12
GO:0090304	nucleic acid metabolic process	7.34606e-15	2.35663e-12
GO:0006725	cellular aromatic compound metabolic process	7.40444e-15	2.35663e-12
GO:0006351	transcription, DNA-templated	8.93778e-15	2.72097e-12
GO:0097659	nucleic acid-templated transcription	9.57771e-15	2.7943e-12
GO:0046483	heterocycle metabolic process	1.11977e-14	3.13625e-12
GO:0019438	aromatic compound biosynthetic process	1.44575e-14	3.89351e-12
GO:0006366	transcription by RNA polymerase II	1.74134e-14	4.51588e-12
GO:0034654	nucleobase-containing compound biosynthetic process	1.97483e-14	4.81739e-12
GO:0006139	nucleobase-containing compound metabolic process	1.99521e-14	4.81739e-12
GO:0010467	gene expression	2.73572e-14	6.38517e-12
GO:0018130	heterocycle biosynthetic process	2.87529e-14	6.49444e-12
GO:0044237	cellular metabolic process	1.92717e-13	4.21689e-11
GO:0008152	metabolic process	2.40891e-13	5.11128e-11
GO:0009059	macromolecule biosynthetic process	4.03375e-13	8.30716e-11
GO:1901576	organic substance biosynthetic process	5.25958e-13	1.05222e-10
GO:0043170	macromolecule metabolic process	9.20767e-13	1.79089e-10
GO:0034645	cellular macromolecule biosynthetic process	9.71325e-13	1.83817e-10
GO:0044249	cellular biosynthetic process	1.1842e-12	2.18204e-10
GO:0044238	primary metabolic process	1.44048e-12	2.58622e-10
GO:0009058	biosynthetic process	1.53963e-12	2.69512e-10
GO:0044260	cellular macromolecule metabolic process	1.78438e-12	3.04737e-10
GO:0034641	cellular nitrogen compound metabolic process	2.82912e-12	4.71654e-10
GO:0071704	organic substance metabolic process	4.83797e-12	7.87802e-10
GO:0044271	cellular nitrogen compound biosynthetic process	7.60039e-12	1.2095e-09
GO:0006807	nitrogen compound metabolic process	8.0693e-12	1.25558e-09
GO:0048522	positive regulation of cellular process	1.28091e-09	1.94976e-07
GO:0031325	positive regulation of cellular metabolic process	9.06626e-09	1.35068e-06
GO:0048518	positive regulation of biological process	9.96501e-09	1.45365e-06
GO:0009893	positive regulation of metabolic process	4.05075e-08	5.78843e-06
GO:0071310	cellular response to organic substance	7.27384e-08	1.01863e-05
GO:0070887	cellular response to chemical stimulus	1.86523e-07	2.56085e-05
GO:0010883	regulation of lipid storage	2.49305e-07	3.35698e-05
GO:0048519	negative regulation of biological process	2.92035e-07	3.85817e-05
GO:0050789	regulation of biological process	9.16297e-07	0.000118813
GO:0048523	negative regulation of cellular process	1.27085e-06	0.000161791
GO:0034097	response to cytokine	1.39552e-06	0.00017449
GO:0010604	positive regulation of macromolecule metabolic process	1.5214e-06	0.000186892
GO:0035457	cellular response to interferon-alpha	1.58317e-06	0.000191126
GO:0008286	insulin receptor signaling pathway	2.46817e-06	0.000292917
GO:0010907	positive regulation of glucose metabolic process	3.52514e-06	0.000411384
GO:0009892	negative regulation of metabolic process	5.46375e-06	0.000627167
GO:1905952	regulation of lipid localization	5.76247e-06	0.000650787
GO:0051173	positive regulation of nitrogen compound metabolic process	7.09274e-06	0.000788307
GO:0010605	negative regulation of macromolecule metabolic process	7.4617e-06	0.000816357
GO:0051172	negative regulation of nitrogen compound metabolic process	8.02798e-06	0.000864798
GO:0031324	negative regulation of cellular metabolic process	9.16055e-06	0.000971851
GO:0050794	regulation of cellular process	9.9169e-06	0.00103639
GO:0032879	regulation of localization	1.04973e-05	0.00108092
GO:0051239	regulation of multicellular organismal process	1.15528e-05	0.00117236
GO:0051336	regulation of hydrolase activity	1.2602e-05	0.00126056
GO:0065007	biological regulation	1.39815e-05	0.00137885
GO:0019915	lipid storage	2.01666e-05	0.0019612
GO:0044092	negative regulation of molecular function	2.66243e-05	0.00255374
GO:0072378	blood coagulation, fibrin clot formation	2.85755e-05	0.00270386
GO:0010876	lipid localization	2.96611e-05	0.00276916
GO:0071345	cellular response to cytokine stimulus	3.03882e-05	0.00279972
GO:0051240	positive regulation of multicellular organismal process	3.5899e-05	0.00326448
GO:0010676	positive regulation of cellular carbohydrate metabolic process	3.79988e-05	0.00341113
GO:0035455	response to interferon-alpha	3.91191e-05	0.00346724
GO:0016477	cell migration	4.53289e-05	0.0039381
GO:0009653	anatomical structure morphogenesis	4.55564e-05	0.0039381
GO:0051130	positive regulation of cellular component organization	4.92346e-05	0.00420415
GO:0031649	heat generation	5.17335e-05	0.00436431
GO:0031328	positive regulation of cellular biosynthetic process	6.11415e-05	0.00509658
GO:0032989	cellular component morphogenesis	6.26545e-05	0.00514365
GO:0009891	positive regulation of biosynthetic process	6.31754e-05	0.00514365
GO:0043434	response to peptide hormone	7.13987e-05	0.00574637
GO:0010033	response to organic substance	8.62425e-05	0.00686216
GO:0065009	regulation of molecular function	8.94904e-05	0.00704058
GO:0045834	positive regulation of lipid metabolic process	9.50748e-05	0.00739682
GO:0009966	regulation of signal transduction	9.69051e-05	0.00745636
GO:0001568	blood vessel development	0.000100609	0.00758911
GO:0048585	negative regulation of response to stimulus	0.000100798	0.00758911
GO:0071495	cellular response to endogenous stimulus	0.000102598	0.00764244
GO:0046890	regulation of lipid biosynthetic process	0.000113905	0.00839543
GO:0030334	regulation of cell migration	0.00012355	0.00890634
GO:0001503	ossification	0.000124261	0.00890634
GO:0022610	biological adhesion	0.000124653	0.00890634
GO:0035556	intracellular signal transduction	0.000128196	0.00906694
GO:0009719	response to endogenous stimulus	0.000131879	0.00923413
GO:0007169	transmembrane receptor protein tyrosine kinase signaling pathway	0.000139356	0.00966111
GO:0045912	negative regulation of carbohydrate metabolic process	0.000150134	0.0103063
GO:1901652	response to peptide	0.000152454	0.0103639
GO:0007167	enzyme linked receptor protein signaling pathway	0.00015757	0.010551
GO:0010629	negative regulation of gene expression	0.000160102	0.010551
GO:0032869	cellular response to insulin stimulus	0.000161055	0.010551
GO:0010648	negative regulation of cell communication	0.000161233	0.010551
GO:0023057	negative regulation of signaling	0.00017443	0.0113089
GO:0071559	response to transforming growth factor beta	0.000178289	0.0113895
GO:0048583	regulation of response to stimulus	0.000178927	0.0113895
GO:0050793	regulation of developmental process	0.000181051	0.0114209
GO:0045597	positive regulation of cell differentiation	0.000192791	0.0120529
GO:0048870	cell motility	0.000197601	0.0121369
GO:0051674	localization of cell	0.000197601	0.0121369
GO:0014874	response to stimulus involved in regulation of muscle adaptation	0.000202875	0.0122208
GO:0051241	negative regulation of multicellular organismal process	0.000202983	0.0122208
GO:0072359	circulatory system development	0.000204204	0.0122208
GO:0009725	response to hormone	0.000212129	0.0125875
GO:0010558	negative regulation of macromolecule biosynthetic process	0.00021448	0.0126201
GO:0035239	tube morphogenesis	0.000224822	0.0131183
GO:2000113	negative regulation of cellular macromolecule biosynthetic process	0.000233568	0.0134917
GO:0010888	negative regulation of lipid storage	0.000235074	0.0134917
GO:0019216	regulation of lipid metabolic process	0.000238226	0.0135614
GO:0043086	negative regulation of catalytic activity	0.000244254	0.0137925
GO:0010677	negative regulation of cellular carbohydrate metabolic process	0.000277546	0.0154236
GO:1905953	negative regulation of lipid localization	0.000277546	0.0154236
GO:0001944	vasculature development	0.000294037	0.0160847
GO:0072358	cardiovascular system development	0.000294037	0.0160847
GO:0014909	smooth muscle cell migration	0.000298512	0.016203
GO:1902531	regulation of intracellular signal transduction	0.000303579	0.0163513
GO:0031327	negative regulation of cellular biosynthetic process	0.000318	0.0169972
GO:0014812	muscle cell migration	0.000337398	0.0177939
GO:0071560	cellular response to transforming growth factor beta stimulus	0.000337988	0.0177939
GO:0044419	interspecies interaction between organisms	0.00034889	0.0180363
GO:0006112	energy reserve metabolic process	0.000351896	0.0180363
GO:0010557	positive regulation of macromolecule biosynthetic process	0.000352989	0.0180363
GO:0048514	blood vessel morphogenesis	0.000357026	0.0180363
GO:0008610	lipid biosynthetic process	0.000357077	0.0180363
GO:0055114	oxidation-reduction process	0.000358046	0.0180363
GO:0044766	multi-organism transport	0.000373258	0.0185358
GO:1902579	multi-organism localization	0.000373258	0.0185358
GO:2000145	regulation of cell motility	0.000377262	0.0186027
GO:0010628	positive regulation of gene expression	0.000390869	0.0191091
GO:0010675	regulation of cellular carbohydrate metabolic process	0.000395075	0.0191091
GO:0045944	positive regulation of transcription by RNA polymerase II	0.000396151	0.0191091
GO:0009968	negative regulation of signal transduction	0.000398447	0.0191091
GO:0043255	regulation of carbohydrate biosynthetic process	0.000409414	0.0195015
GO:0023051	regulation of signaling	0.000415189	0.0196429
GO:0051253	negative regulation of RNA metabolic process	0.00043686	0.0202947
GO:0035458	cellular response to interferon-beta	0.000438575	0.0202947
GO:0014910	regulation of smooth muscle cell migration	0.000438869	0.0202947
GO:0043062	extracellular structure organization	0.000442861	0.0202947
GO:0035295	tube development	0.000443458	0.0202947
GO:0062014	negative regulation of small molecule metabolic process	0.000450109	0.0204654
GO:0002009	morphogenesis of an epithelium	0.000457119	0.02065
GO:0040011	locomotion	0.000462894	0.0207768
GO:0051346	negative regulation of hydrolase activity	0.000470233	0.0209718
GO:1902679	negative regulation of RNA biosynthetic process	0.000474461	0.0210264
GO:0045913	positive regulation of carbohydrate metabolic process	0.000488782	0.0215249
GO:0040012	regulation of locomotion	0.000500892	0.0219203
GO:0032870	cellular response to hormone stimulus	0.000509518	0.0221593
GO:0045935	positive regulation of nucleobase-containing compound metabolic process	0.000521088	0.0225226
GO:1901701	cellular response to oxygen-containing compound	0.000537205	0.0230767
GO:2000026	regulation of multicellular organismal development	0.000540698	0.0230852
GO:1901700	response to oxygen-containing compound	0.000545254	0.0231386
GO:0006006	glucose metabolic process	0.000552586	0.0233085
GO:0010906	regulation of glucose metabolic process	0.000568747	0.0236939
GO:0090309	positive regulation of methylation-dependent chromatin silencing	0.000571874	0.0236939
GO:1903596	regulation of gap junction assembly	0.000571874	0.0236939
GO:0009987	cellular process	0.000592589	0.0244077
GO:0000902	cell morphogenesis	0.00060545	0.0246475
GO:1902533	positive regulation of intracellular signal transduction	0.00060545	0.0246475
GO:0019220	regulation of phosphate metabolic process	0.000618036	0.0248951
GO:0048646	anatomical structure formation involved in morphogenesis	0.000620077	0.0248951
GO:0051094	positive regulation of developmental process	0.000622675	0.0248951
GO:0032990	cell part morphogenesis	0.000625755	0.0248951
GO:0051174	regulation of phosphorus metabolic process	0.00063084	0.0249385
GO:0045475	locomotor rhythm	0.000638871	0.0249385
GO:0061179	negative regulation of insulin secretion involved in cellular response to glucose stimulus	0.000638871	0.0249385
GO:0080134	regulation of response to stress	0.000644593	0.0249385
GO:0001525	angiogenesis	0.000644653	0.0249385
GO:0071346	cellular response to interferon-gamma	0.000649358	0.0249824
GO:0006111	regulation of gluconeogenesis	0.000657818	0.0250762
GO:0060562	epithelial tube morphogenesis	0.000658957	0.0250762
GO:0045892	negative regulation of transcription, DNA-templated	0.000669212	0.025275
GO:0070201	regulation of establishment of protein localization	0.000671402	0.025275
GO:0010646	regulation of cell communication	0.000692821	0.0259419
GO:1903507	negative regulation of nucleic acid-templated transcription	0.000701048	0.0261103
GO:0070584	mitochondrion morphogenesis	0.000720692	0.0265755
GO:0045934	negative regulation of nucleobase-containing compound metabolic process	0.000721128	0.0265755
GO:0009890	negative regulation of biosynthetic process	0.000726929	0.026649
GO:0018119	peptidyl-cysteine S-nitrosylation	0.00074476	0.0269574
GO:0038065	collagen-activated signaling pathway	0.00074476	0.0269574
GO:0014911	positive regulation of smooth muscle cell migration	0.000750742	0.0269574
GO:0046503	glycerolipid catabolic process	0.000750742	0.0269574
GO:0043393	regulation of protein binding	0.000758688	0.0271037
GO:0030198	extracellular matrix organization	0.000778363	0.0276655
GO:0045893	positive regulation of transcription, DNA-templated	0.000786962	0.02769
GO:1903508	positive regulation of nucleic acid-templated transcription	0.000786962	0.02769
GO:0007155	cell adhesion	0.000798404	0.0279521
GO:1902680	positive regulation of RNA biosynthetic process	0.000803734	0.0279987
GO:0051195	negative regulation of cofactor metabolic process	0.000817129	0.0281849
GO:0090335	regulation of brown fat cell differentiation	0.000817129	0.0281849
GO:0050790	regulation of catalytic activity	0.000835607	0.028681
GO:0098586	cellular response to virus	0.000854205	0.029131
GO:0051246	regulation of protein metabolic process	0.00085704	0.029131
GO:0006928	movement of cell or subcellular component	0.000864457	0.0292412
GO:0030278	regulation of ossification	0.000915087	0.0304662
GO:0061299	retina vasculature morphogenesis in camera-type eye	0.00091655	0.0304662
GO:0031346	positive regulation of cell projection organization	0.000917697	0.0304662
GO:0071375	cellular response to peptide hormone stimulus	0.000920922	0.0304662
GO:0051128	regulation of cellular component organization	0.000922426	0.0304662
GO:0062012	regulation of small molecule metabolic process	0.00094292	0.0309968
GO:0009894	regulation of catabolic process	0.000957088	0.0313156
GO:0022008	neurogenesis	0.000967102	0.0314147
GO:0050994	regulation of lipid catabolic process	0.000969091	0.0314147
GO:0042310	vasoconstriction	0.000991345	0.0318413
GO:0097756	negative regulation of blood vessel diameter	0.000991345	0.0318413
GO:0017014	protein nitrosylation	0.00101315	0.0322439
GO:0044406	adhesion of symbiont to host	0.00101315	0.0322439
GO:0051235	maintenance of location	0.00101769	0.0322439
GO:0045621	positive regulation of lymphocyte differentiation	0.00105439	0.0331323
GO:0061304	retinal blood vessel morphogenesis	0.00105993	0.0331323
GO:0061643	chemorepulsion of axon	0.00105993	0.0331323
GO:0032268	regulation of cellular protein metabolic process	0.00109901	0.0342013
GO:0032868	response to insulin	0.00116444	0.0360769
GO:0051179	localization	0.00124981	0.0385513
GO:0045721	negative regulation of gluconeogenesis	0.00128633	0.039504
GO:0044403	symbiont process	0.00130495	0.0399008
GO:0040017	positive regulation of locomotion	0.001338	0.0406772
GO:1901699	cellular response to nitrogen compound	0.00134196	0.0406772
GO:0006171	cAMP biosynthetic process	0.00138512	0.0418044
GO:0006109	regulation of carbohydrate metabolic process	0.00141516	0.0424434
GO:0034762	regulation of transmembrane transport	0.00141842	0.0424434
GO:0048699	generation of neurons	0.00145577	0.0433757
GO:0032880	regulation of protein localization	0.00148248	0.0438188
GO:0048754	branching morphogenesis of an epithelial tube	0.00148315	0.0438188
GO:0034381	plasma lipoprotein particle clearance	0.00150937	0.0444059
GO:0007613	memory	0.00154627	0.0453013
GO:0039694	viral RNA genome replication	0.00158669	0.046084
GO:0071425	hematopoietic stem cell proliferation	0.00158669	0.046084
GO:0046676	negative regulation of insulin secretion	0.00159274	0.046084
GO:0071417	cellular response to organonitrogen compound	0.00169999	0.0489849

## Sheet: Heart-KEGG
Pathway ID	Pathway	Pvalue	Qvalue
ko05168	Herpes simplex infection	6.41153e-27	1.90422e-24
ko04913	Ovarian Steroidogenesis	0.000227473	0.0283979
ko04979	Cholesterol metabolism	0.000286848	0.0283979
ko04213	Longevity regulating pathway - multiple species	0.000402952	0.0299192
ko04657	IL-17 signaling pathway	0.000560439	0.0332901

## Sheet: Spleen-GO
GO ID	Description	pvalue	p.adjust
GO:0051707	response to other organism	6.91059e-09	6.77863e-06
GO:0043207	response to external biotic stimulus	7.3259e-09	6.77863e-06
GO:0009617	response to bacterium	8.6215e-09	6.77863e-06
GO:0006959	humoral immune response	8.94279e-09	6.77863e-06
GO:0009607	response to biotic stimulus	1.53677e-08	9.31896e-06
GO:0006910	phagocytosis, recognition	1.52806e-07	7.7218e-05
GO:0072376	protein activation cascade	2.80603e-07	0.000121541
GO:0042742	defense response to bacterium	5.26229e-07	0.000199441
GO:0006956	complement activation	1.27307e-06	0.000428884
GO:0006911	phagocytosis, engulfment	1.57051e-06	0.000476179
GO:0099024	plasma membrane invagination	2.46963e-06	0.000638779
GO:0006950	response to stress	2.52815e-06	0.000638779
GO:0010324	membrane invagination	3.45082e-06	0.000804837
GO:0006958	complement activation, classical pathway	3.75023e-06	0.000812193
GO:0009605	response to external stimulus	4.71096e-06	0.000898963
GO:0002443	leukocyte mediated immunity	4.86573e-06	0.000898963
GO:0006952	defense response	5.04036e-06	0.000898963
GO:0008037	cell recognition	7.17021e-06	0.00117421
GO:0002455	humoral immune response mediated by circulating immunoglobulin	7.35817e-06	0.00117421
GO:0050853	B cell receptor signaling pathway	8.52101e-06	0.00129178
GO:0035821	modification of morphology or physiology of other organism	9.83757e-06	0.00138034
GO:0044278	cell wall disruption in other organism	1.00157e-05	0.00138034
GO:0006508	proteolysis	1.74446e-05	0.00229966
GO:0006955	immune response	3.66541e-05	0.00463064
GO:0002376	immune system process	4.03649e-05	0.0048668
GO:0050871	positive regulation of B cell activation	4.17338e-05	0.0048668
GO:0002449	lymphocyte mediated immunity	4.70116e-05	0.00527923
GO:0002429	immune response-activating cell surface receptor signaling pathway	4.9133e-05	0.0053204
GO:0098542	defense response to other organism	5.21523e-05	0.00545261
GO:0007596	blood coagulation	6.30894e-05	0.00618996
GO:0051704	multi-organism process	6.32878e-05	0.00618996
GO:0002460	adaptive immune response based on somatic recombination of immune receptors built from immunoglobulin superfamily domains	6.54473e-05	0.00620113
GO:0007599	hemostasis	7.15019e-05	0.00629353
GO:0050817	coagulation	7.15019e-05	0.00629353
GO:0002768	immune response-regulating cell surface receptor signaling pathway	7.26496e-05	0.00629353
GO:0098657	import into cell	8.04272e-05	0.00677375
GO:0006909	phagocytosis	8.99952e-05	0.00729577
GO:0002250	adaptive immune response	9.14377e-05	0.00729577
GO:0050851	antigen receptor-mediated signaling pathway	9.55243e-05	0.0074264
GO:0071276	cellular response to cadmium ion	0.00013726	0.0103804
GO:0016064	immunoglobulin mediated immune response	0.000140369	0.0103804
GO:0007166	cell surface receptor signaling pathway	0.000163853	0.0115622
GO:0019724	B cell mediated immunity	0.000163975	0.0115622
GO:0050878	regulation of body fluid levels	0.000177098	0.011714
GO:0050864	regulation of B cell activation	0.000179666	0.011714
GO:0002252	immune effector process	0.000181163	0.011714
GO:0019730	antimicrobial humoral response	0.000181583	0.011714
GO:0001775	cell activation	0.000206227	0.0130267
GO:0061844	antimicrobial humoral immune response mediated by antimicrobial peptide	0.000277933	0.0171978
GO:0002757	immune response-activating signal transduction	0.000343377	0.0208224
GO:0061113	pancreas morphogenesis	0.000381107	0.0226572
GO:0044419	interspecies interaction between organisms	0.000393399	0.0229382
GO:0002253	activation of immune response	0.000422406	0.0241648
GO:0070997	neuron death	0.000440452	0.0247306
GO:0002764	immune response-regulating signaling pathway	0.000449458	0.0247774
GO:0043524	negative regulation of neuron apoptotic process	0.000544928	0.0295039
GO:0051851	modification by host of symbiont morphology or physiology	0.000616672	0.0324691
GO:0002278	eosinophil activation involved in immune response	0.00063182	0.0324691
GO:0043308	eosinophil degranulation	0.00063182	0.0324691
GO:1901214	regulation of neuron death	0.00071667	0.0362157
GO:0016192	vesicle-mediated transport	0.000738077	0.0366861
GO:0051702	interaction with symbiont	0.000800088	0.0391269
GO:1901215	negative regulation of neuron death	0.000844339	0.0406355
GO:0071704	organic substance metabolic process	0.000867185	0.0408333
GO:1990868	response to chemokine	0.000928048	0.0408333
GO:1990869	cellular response to chemokine	0.000928048	0.0408333
GO:0002447	eosinophil mediated immunity	0.000942722	0.0408333
GO:0010273	detoxification of copper ion	0.000942722	0.0408333
GO:0043307	eosinophil activation	0.000942722	0.0408333
GO:1990169	stress response to copper ion	0.000942722	0.0408333
GO:0045321	leukocyte activation	0.000978978	0.0418065
GO:0071248	cellular response to metal ion	0.00112546	0.0473946
GO:0043523	regulation of neuron apoptotic process	0.00117675	0.0488754
GO:0061077	chaperone-mediated protein folding	0.00121769	0.0498923

## Sheet: Spleen-KEGG
Pathway ID	Pathway	Pvalue	Qvalue
ko04972	Pancreatic secretion	9.20776e-24	1.75868e-21
ko04974	Protein digestion and absorption	2.7383e-09	2.61508e-07
ko05146	Amoebiasis	4.32985e-06	0.000207164
ko04072	Phospholipase D signaling pathway	5.08865e-06	0.000207164
ko04662	B cell receptor signaling pathway	5.42313e-06	0.000207164
ko04975	Fat digestion and absorption	7.69713e-06	0.000245025
ko04640	Hematopoietic cell lineage	1.18552e-05	0.000283043
ko05414	Dilated cardiomyopathy (DCM)	1.18552e-05	0.000283043
ko05323	Rheumatoid arthritis	1.48906e-05	0.000316012
ko05140	Leishmaniasis	2.01297e-05	0.00036008
ko05143	African trypanosomiasis	2.07376e-05	0.00036008
ko05130	Pathogenic Escherichia coli infection	6.36962e-05	0.000991459
ko00500	Starch and sucrose metabolism	6.74815e-05	0.000991459
ko00561	Glycerolipid metabolism	0.000129476	0.00176642
ko05340	Primary immunodeficiency	0.000142654	0.00181646
ko05202	Transcriptional misregulation in cancers	0.00028378	0.00337169
ko05322	Systemic lupus erythematosus	0.000306665	0.00337169
ko04973	Carbohydrate digestion and absorption	0.000331333	0.00337169
ko04145	Phagosome	0.000335404	0.00337169
ko05330	Allograft rejection	0.000354364	0.00338418
ko04650	Natural killer cell mediated cytotoxicity	0.000437834	0.00393675
ko05310	Asthma	0.000453448	0.00393675
ko04664	Fc epsilon RI signaling pathway	0.000489829	0.00406771
ko05320	Autoimmune thyroid disease	0.000613108	0.00487932
ko05416	Viral myocarditis	0.000792051	0.00605127
ko04672	Intestinal immune network for IgA production	0.000907059	0.00666339
ko04666	Fc gamma R-mediated phagocytosis	0.00110992	0.00785166
ko04020	Calcium signaling pathway	0.00121358	0.00827838
ko04915	Estrogen signaling pathway	0.00154	0.00992929
ko04064	NF-kappa B signaling pathway	0.00155957	0.00992929
ko05150	Staphylococcus aureus infection	0.00306419	0.0188794
ko05152	Tuberculosis	0.00388619	0.0231957
ko05134	Legionellosis	0.00669883	0.0382497
ko05164	Influenza A	0.00680885	0.0382497
ko04213	Longevity regulating pathway - multiple species	0.00749024	0.0408753
ko04713	Circadian entrainment	0.00857555	0.045498
ko05169	Epstein-Barr virus infection	0.00900149	0.0464672
